# Supplementary material for: Poly[penta­aqua­tetra­kis(μ2-nicotinato-κ2 N:O)(perchlorato-κO)lanthanum(III)disilver(I)]
Source: Acta Crystallogr Sect E Struct Rep Online. 2009 Jul 11;65(Pt 8):m896–7. doi: 10.1107/S1600536809026130 (PMC2977437; doi:10.1107/S1600536809026130)
Supplement: Supplementary file 1 [file e-65-0m896-sup1.cif]

##############################################################################
###                                                                        ###
###        Electronic paper (Acta Crystallographica Section E)             ###
###                                                                        ###
##############################################################################
#                                                                            #
# This CIF contains the data in a paper accepted for publication in Acta     #
# Crystallographica Section E. It conforms to the requirements of Notes      #
# for Authors for Section E, and has been peer reviewed under the auspices   #
# of the IUCr Commission on Journals.                                        #
#                                                                            #
# Full details of the Crystallographic Information File format               #
# are given in the paper "The Crystallographic Information File (CIF):       #
# a New Standard Archive File for Crystallography" by S. R. Hall, F. H.      #
# Allen and I. D. Brown [Acta Cryst. (1991), A47, 655-685].                  #
#                                                                            #
# The current version of the core CIF dictionary is obtainable from          #
# ftp://ftp.iucr.org/pub/cif_core.dic. The current version number is 2.4.    #
#                                                                            #
# Software is freely available for graphical display of the structure(s) in  #
# this CIF.  For information consult the CIF home page http://www.iucr.org/  #
# cif/home.html                                                              #
#                                                                            #
# This file may be used for bona fide research purposes within the           #
# scientific community so long as proper attribution is given to the journal # 
# article from which it was obtained.                                        #
#                                                                            #
##############################################################################
                                             
data_I
_audit_creation_method     SHELXL-97
_chemical_name_systematic
;
Poly[pentaaquatetrakis(\m~2~-nicotinato-\k^2^<i>N</i>:<i>O</i>)(perchlorato-
\k<i>O</i>)lanthanum(III)disilver(I)]
;
_chemical_name_common     ?
_chemical_formula_moiety     'C24 H26 Ag2 Cl La N4 O17'
_chemical_formula_sum     'C24 H26 Ag2 Cl La N4 O17'
_chemical_formula_iupac     '[Ag2 La (C6 H4 N O2)4 (Cl O4) (H2 O)5]'
_chemical_formula_weight     1032.59
_chemical_melting_point     ?
_symmetry_cell_setting     'Orthorhombic'
_symmetry_space_group_name_H-M     'C m c a'
_symmetry_space_group_name_Hall     '-C 2bc 2'
loop_
    _symmetry_equiv_pos_as_xyz
    'x, y, z'
    '-x, -y+1/2, z+1/2'
    '-x, y+1/2, -z+1/2'
    'x, -y, -z'
    'x+1/2, y+1/2, z'
    '-x+1/2, -y+1, z+1/2'
    '-x+1/2, y+1, -z+1/2'
    'x+1/2, -y+1/2, -z'
    '-x, -y, -z'
    'x, y-1/2, -z-1/2'
    'x, -y-1/2, z-1/2'
    '-x, y, z'
    '-x+1/2, -y+1/2, -z'
    'x+1/2, y, -z-1/2'
    'x+1/2, -y, z-1/2'
    '-x+1/2, y+1/2, z'
_cell_length_a     35.140(5)
_cell_length_b     12.3371(16)
_cell_length_c     15.046(2)
_cell_angle_alpha     90.00
_cell_angle_beta     90.00
_cell_angle_gamma     90.00
_cell_volume     6522.8(15)
_cell_formula_units_Z     8
_cell_measurement_reflns_used     3600
_cell_measurement_theta_min     1.36
_cell_measurement_theta_max     28
_cell_measurement_temperature     298(2)
_exptl_crystal_description     block
_exptl_crystal_colour     colorless
_exptl_crystal_size_max     0.30
_exptl_crystal_size_mid     0.25
_exptl_crystal_size_min     0.22
_exptl_crystal_density_diffrn     2.103
_exptl_crystal_density_meas     ?
_exptl_crystal_density_method     'not measured'
_exptl_crystal_F_000     4016
_exptl_absorpt_coefficient_mu     2.639
_exptl_absorpt_correction_type     multi-scan
_exptl_absorpt_process_details     '(SADABS; Sheldrick, 1996)'
_exptl_absorpt_correction_T_min     0.465
_exptl_absorpt_correction_T_max     0.567
_diffrn_ambient_temperature     298(2)
_diffrn_radiation_type     MoK\a
_diffrn_radiation_wavelength     0.71073
_diffrn_radiation_source     'fine-focus sealed tube'
_diffrn_radiation_monochromator     graphite
_diffrn_measurement_device_type     'Bruker APEXII CCD'
_diffrn_measurement_method     '\f and \w'
_diffrn_detector_area_resol_mean     ?
_diffrn_reflns_number     15911
_diffrn_reflns_av_R_equivalents     0.0671
_diffrn_reflns_av_sigmaI/netI     0.0485
_diffrn_reflns_theta_min     2.21
_diffrn_reflns_theta_max     25.20
_diffrn_reflns_theta_full     25.20
_diffrn_measured_fraction_theta_max     0.999
_diffrn_measured_fraction_theta_full     0.999
_diffrn_reflns_limit_h_min     -42
_diffrn_reflns_limit_h_max     41
_diffrn_reflns_limit_k_min     -14
_diffrn_reflns_limit_k_max     11
_diffrn_reflns_limit_l_min     -18
_diffrn_reflns_limit_l_max     15
_diffrn_standards_number     0
_diffrn_standards_interval_count     ?
_diffrn_standards_interval_time     ?
_diffrn_standards_decay_%     ?
_reflns_number_total     2999
_reflns_number_gt     2251
_reflns_threshold_expression     I>2\s(I)
_refine_ls_structure_factor_coef     Fsqd
_refine_ls_matrix_type     full
_refine_ls_R_factor_all     0.0714
_refine_ls_R_factor_gt     0.0488
_refine_ls_wR_factor_gt     0.0867
_refine_ls_wR_factor_ref     0.0896
_refine_ls_goodness_of_fit_ref     1.946
_refine_ls_restrained_S_all     1.952
_refine_ls_number_reflns     2999
_refine_ls_number_parameters     212
_refine_ls_number_restraints     48
_refine_ls_hydrogen_treatment     constr
_refine_ls_weighting_scheme     calc
_refine_ls_weighting_details
                              'calc w=1/[\s^2^(Fo^2^)] where P=(Fo^2^+2Fc^2^)/3'
_atom_sites_solution_hydrogens     geom
_atom_sites_solution_primary     direct
_atom_sites_solution_secondary     difmap
_refine_ls_shift/su_max     0.008
_refine_ls_shift/su_mean     0.001
_refine_diff_density_max     1.900
_refine_diff_density_min     -0.965
_refine_ls_extinction_method     none
_refine_ls_extinction_coef     ?
loop_
    _atom_type_symbol
    _atom_type_description
    _atom_type_scat_dispersion_real
    _atom_type_scat_dispersion_imag
    _atom_type_scat_source
    'C' 'C' 0.0033 0.0016
                         'International Tables Vol C Tables 4.2.6.8 and 6.1.1.4'
    'H' 'H' 0.0000 0.0000
                         'International Tables Vol C Tables 4.2.6.8 and 6.1.1.4'
    'N' 'N' 0.0061 0.0033
                         'International Tables Vol C Tables 4.2.6.8 and 6.1.1.4'
    'O' 'O' 0.0106 0.0060
                         'International Tables Vol C Tables 4.2.6.8 and 6.1.1.4'
    'Cl' 'Cl' 0.1484 0.1585
                         'International Tables Vol C Tables 4.2.6.8 and 6.1.1.4'
    'Ag' 'Ag' -0.8971 1.1015
                         'International Tables Vol C Tables 4.2.6.8 and 6.1.1.4'
    'La' 'La' -0.2871 2.4523
                         'International Tables Vol C Tables 4.2.6.8 and 6.1.1.4'
_computing_data_collection     'APEX2 (Bruker, 2007)'
_computing_cell_refinement     'SAINT (Bruker, 2007)'
_computing_data_reduction     'SAINT (Bruker, 2007)'
_computing_structure_solution     'SHELXS97 (Sheldrick, 2008)'
_computing_structure_refinement     'SHELXL97 (Sheldrick, 2008)'
_computing_molecular_graphics
                     'SHELXTL (Sheldrick, 2008) and DIAMOND (Brandenburg, 1999)'
_computing_publication_material     'SHELXTL (Sheldrick, 2008)'
loop_
    _atom_site_type_symbol
    _atom_site_label
    _atom_site_fract_x
    _atom_site_fract_y
    _atom_site_fract_z
    _atom_site_U_iso_or_equiv
    _atom_site_adp_type
    _atom_site_calc_flag
    _atom_site_refinement_flags
    _atom_site_occupancy
    _atom_site_disorder_assembly
    _atom_site_disorder_group
    La La1 0.2500 1.08273(5) 0.2500 0.02358(16) Uani d S 1 . .
    Ag Ag1 0.389767(18) 0.60965(6) 0.56481(4) 0.0465(2) Uani d . 1 . .
    C C1 0.3039(2) 0.9196(6) 0.3991(4) 0.0299(18) Uani d . 1 . .
    C C2 0.34312(19) 0.8866(6) 0.4214(5) 0.0318(18) Uani d . 1 . .
    C C3 0.3495(2) 0.7964(6) 0.4729(4) 0.0331(19) Uani d . 1 . .
    H H3 0.3287 0.7591 0.4956 0.040 Uiso calc R 1 . .
    C C4 0.4138(2) 0.8140(8) 0.4627(5) 0.053(3) Uani d . 1 . .
    H H4 0.4380 0.7896 0.4770 0.064 Uiso calc R 1 . .
    C C5 0.4097(2) 0.9060(8) 0.4114(7) 0.071(3) Uani d . 1 . .
    H H5 0.4311 0.9430 0.3913 0.085 Uiso calc R 1 . .
    C C6 0.3744(2) 0.9422(7) 0.3905(5) 0.048(2) Uani d . 1 . .
    H H6 0.3714 1.0039 0.3557 0.057 Uiso calc R 1 . .
    C C7 0.4322(2) 0.4349(7) 0.6693(6) 0.054(3) Uani d . 1 . .
    H H7 0.4534 0.4729 0.6489 0.065 Uiso calc R 1 . .
    C C8 0.3685(2) 0.4135(6) 0.6768(5) 0.0313(18) Uani d . 1 . .
    H H8 0.3444 0.4376 0.6605 0.038 Uiso calc R 1 . .
    C C9 0.37074(19) 0.3248(6) 0.7314(4) 0.0288(18) Uani d . 1 . .
    C C10 0.4064(2) 0.2925(7) 0.7546(6) 0.060(3) Uani d . 1 . .
    H H10 0.4098 0.2331 0.7919 0.072 Uiso calc R 1 . .
    C C11 0.4374(2) 0.3480(8) 0.7226(7) 0.078(4) Uani d . 1 . .
    H H11 0.4619 0.3257 0.7375 0.094 Uiso calc R 1 . .
    C C12 0.3359(2) 0.2677(6) 0.7620(5) 0.0292(17) Uani d . 1 . .
    N N1 0.38410(17) 0.7606(5) 0.4913(4) 0.0369(16) Uani d . 1 . .
    N N2 0.39810(17) 0.4670(5) 0.6458(4) 0.0375(16) Uani d . 1 . .
    O O1 0.30034(13) 0.9960(4) 0.3448(3) 0.0366(13) Uani d . 1 . .
    O O2 0.27688(13) 0.8707(4) 0.4351(3) 0.0331(13) Uani d . 1 . .
    O O3 0.30462(12) 0.3020(4) 0.7338(3) 0.0328(12) Uani d . 1 . .
    O O4 0.33989(13) 0.1890(5) 0.8112(3) 0.0432(15) Uani d . 1 . .
    O O1W 0.28251(13) 0.9406(4) 0.1593(3) 0.0373(14) Uani d . 1 . .
    H H1W 0.2679 0.9115 0.1204 0.056 Uiso d R 1 . .
    H H2W 0.2983 0.8959 0.1795 0.056 Uiso d R 1 . .
    O O2W 0.24825(13) 1.1647(4) 0.4015(3) 0.0478(14) Uani d . 1 . .
    H H3W 0.2385 1.2269 0.4029 0.072 Uiso d R 1 . .
    H H4W 0.2620 1.1535 0.4461 0.072 Uiso d R 1 . .
    O O3W 0.32305(14) 0.5000 0.5000 0.074(3) Uani d SDU 1 . .
    H H5W 0.3086 0.5297 0.5356 0.111 Uiso d RD 1 . .
    Cl Cl1 0.5030(4) 0.6862(4) 0.5923(4) 0.0816(15) Uani d PRDU 0.50 A -1
    O O5 0.5071(4) 0.8007(6) 0.5862(9) 0.118(3) Uani d PRDU 0.50 A -1
    O O6 0.4640(3) 0.6544(14) 0.5835(10) 0.118(3) Uani d PRDU 0.50 A -1
    O O7 0.5133(4) 0.6545(12) 0.6849(7) 0.118(3) Uani d PRDU 0.50 A -1
    O O8 0.5275(4) 0.6292(12) 0.5351(9) 0.118(3) Uani d PRDU 0.50 A -1
loop_
    _atom_site_aniso_label
    _atom_site_aniso_U_11
    _atom_site_aniso_U_22
    _atom_site_aniso_U_33
    _atom_site_aniso_U_12
    _atom_site_aniso_U_13
    _atom_site_aniso_U_23
    La1 0.0267(3) 0.0230(3) 0.0210(3) 0.000 -0.0014(3) 0.000
    Ag1 0.0542(4) 0.0386(4) 0.0466(4) 0.0050(4) -0.0029(3) 0.0150(3)
    C1 0.043(4) 0.027(5) 0.020(4) 0.006(4) -0.007(4) -0.007(3)
    C2 0.034(4) 0.032(5) 0.028(4) -0.004(4) -0.004(4) -0.004(4)
    C3 0.032(4) 0.036(5) 0.030(4) 0.005(4) 0.000(4) 0.010(4)
    C4 0.038(5) 0.061(8) 0.060(6) -0.003(5) -0.004(4) 0.024(5)
    C5 0.033(5) 0.075(9) 0.105(9) -0.004(5) -0.001(5) 0.049(7)
    C6 0.044(5) 0.052(7) 0.047(5) -0.006(4) -0.011(4) 0.029(4)
    C7 0.033(5) 0.051(7) 0.078(7) -0.004(4) -0.002(5) 0.026(5)
    C8 0.029(4) 0.037(5) 0.028(4) 0.002(4) -0.001(3) -0.004(4)
    C9 0.033(4) 0.028(5) 0.025(5) 0.003(4) -0.006(3) -0.001(4)
    C10 0.039(5) 0.055(6) 0.087(7) -0.002(4) -0.007(5) 0.040(6)
    C11 0.027(5) 0.069(8) 0.139(10) -0.003(5) -0.007(5) 0.059(7)
    C12 0.035(4) 0.025(5) 0.027(5) -0.003(3) 0.004(4) -0.010(4)
    N1 0.037(4) 0.037(5) 0.037(4) 0.002(4) -0.004(3) 0.011(3)
    N2 0.040(4) 0.033(4) 0.040(4) 0.004(3) 0.004(3) 0.008(3)
    O1 0.041(3) 0.031(4) 0.038(3) 0.006(2) -0.005(3) 0.013(3)
    O2 0.037(3) 0.036(4) 0.027(3) -0.002(2) 0.001(2) 0.005(2)
    O3 0.027(3) 0.033(3) 0.038(3) 0.007(2) -0.004(2) -0.002(2)
    O4 0.037(3) 0.038(4) 0.054(4) -0.004(3) -0.007(3) 0.021(3)
    O1W 0.039(3) 0.034(4) 0.039(3) 0.007(2) -0.010(2) -0.009(2)
    O2W 0.073(3) 0.046(4) 0.025(3) 0.026(3) -0.017(3) -0.009(2)
    O3W 0.050(5) 0.123(10) 0.048(6) 0.000 0.000 -0.011(5)
    Cl1 0.044(3) 0.069(3) 0.132(4) 0.015(5) 0.044(5) 0.014(3)
    O5 0.075(5) 0.108(7) 0.172(8) 0.003(5) 0.005(5) 0.035(6)
    O6 0.075(5) 0.108(7) 0.172(8) 0.003(5) 0.005(5) 0.035(6)
    O7 0.075(5) 0.108(7) 0.172(8) 0.003(5) 0.005(5) 0.035(6)
    O8 0.075(5) 0.108(7) 0.172(8) 0.003(5) 0.005(5) 0.035(6)
loop_
    _geom_bond_atom_site_label_1
    _geom_bond_atom_site_label_2
    _geom_bond_site_symmetry_2
    _geom_bond_distance
    _geom_bond_publ_flag
    La1 O1 . 2.511(5) y
    La1 O3 11_575 2.401(4) y
    La1 O1W . 2.498(5) y
    La1 O2W . 2.494(4) y
    Ag1 N1 . 2.175(6) y
    Ag1 N2 . 2.161(6) y
    Ag1 O6 . 2.681(2) y
    Ag1 O3W . 2.877(6) y
    Ag1 Ag1 4_566 3.3352(14) y
    C1 O1 . 1.254(8) ?
    C1 O2 . 1.249(8) ?
    C1 C2 . 1.475(9) ?
    C2 C6 . 1.378(10) ?
    C2 C3 . 1.373(10) ?
    C3 N1 . 1.324(8) ?
    C3 H3 . 0.9300 ?
    C4 N1 . 1.306(9) ?
    C4 C5 . 1.379(11) ?
    C4 H4 . 0.9300 ?
    C5 C6 . 1.354(10) ?
    C5 H5 . 0.9300 ?
    C6 H6 . 0.9300 ?
    C7 N2 . 1.312(9) ?
    C7 C11 . 1.352(11) ?
    C7 H7 . 0.9300 ?
    C8 N2 . 1.317(8) ?
    C8 C9 . 1.371(10) ?
    C8 H8 . 0.9300 ?
    C9 C10 . 1.360(9) ?
    C9 C12 . 1.484(10) ?
    C10 C11 . 1.375(11) ?
    C10 H10 . 0.9300 ?
    C11 H11 . 0.9300 ?
    C12 O4 . 1.230(8) ?
    C12 O3 . 1.253(8) ?
    O3 La1 13_566 2.401(4) ?
    O1W H1W . 0.8564 ?
    O1W H2W . 0.8388 ?
    O2W H3W . 0.8404 ?
    O2W H4W . 0.8395 ?
    O3W H5W . 0.8241 ?
    Cl1 O8 . 1.4076 ?
    Cl1 O5 . 1.4226 ?
    Cl1 O6 . 1.4309 ?
    Cl1 O7 . 1.4925 ?
loop_
    _geom_angle_atom_site_label_1
    _geom_angle_atom_site_label_2
    _geom_angle_atom_site_label_3
    _geom_angle_site_symmetry_1
    _geom_angle_site_symmetry_3
    _geom_angle
    _geom_angle_publ_flag
    O3 La1 O3 13_566 11_575 107.4(2) ?
    O3 La1 O2W 13_566 7_545 82.65(16) ?
    O3 La1 O2W 11_575 7_545 69.35(15) ?
    O3 La1 O2W 13_566 . 69.35(15) ?
    O3 La1 O2W 11_575 . 82.65(16) ?
    O2W La1 O2W 7_545 . 132.1(2) ?
    O3 La1 O1W 13_566 . 146.78(15) ?
    O3 La1 O1W 11_575 . 89.71(15) ?
    O2W La1 O1W 7_545 . 76.96(16) ?
    O2W La1 O1W . . 142.66(15) ?
    O3 La1 O1W 13_566 7_545 89.71(15) ?
    O3 La1 O1W 11_575 7_545 146.78(15) ?
    O2W La1 O1W 7_545 7_545 142.66(15) ?
    O2W La1 O1W . 7_545 76.96(16) ?
    O1W La1 O1W . 7_545 90.8(2) ?
    O3 La1 O1 13_566 7_545 75.34(16) ?
    O3 La1 O1 11_575 7_545 139.26(15) ?
    O2W La1 O1 7_545 7_545 70.81(16) ?
    O2W La1 O1 . 7_545 132.40(16) ?
    O1W La1 O1 . 7_545 73.32(16) ?
    O1W La1 O1 7_545 7_545 71.89(16) ?
    O3 La1 O1 13_566 . 139.26(15) ?
    O3 La1 O1 11_575 . 75.34(16) ?
    O2W La1 O1 7_545 . 132.40(16) ?
    O2W La1 O1 . . 70.81(16) ?
    O1W La1 O1 . . 71.89(16) ?
    O1W La1 O1 7_545 . 73.32(16) ?
    O1 La1 O1 7_545 . 129.6(2) ?
    N2 Ag1 N1 . . 175.3(2) ?
    N2 Ag1 Ag1 . 4_566 70.66(16) ?
    N1 Ag1 Ag1 . 4_566 113.42(17) ?
    O6 Ag1 N2 . . 88.67(6) ?
    O6 Ag1 N1 . . 88.06(7) ?
    O3W Ag1 N1 . . 98.95(17) ?
    O3W Ag1 N2 . . 85.33(16) ?
    O3W Ag1 O6 . . 157.70(7) ?
    O1 C1 O2 . . 124.7(7) ?
    O1 C1 C2 . . 116.7(7) ?
    O2 C1 C2 . . 118.6(7) ?
    C6 C2 C3 . . 117.6(7) ?
    C6 C2 C1 . . 122.1(7) ?
    C3 C2 C1 . . 120.3(7) ?
    N1 C3 C2 . . 122.5(7) ?
    N1 C3 H3 . . 118.7 ?
    C2 C3 H3 . . 118.7 ?
    N1 C4 C5 . . 121.1(8) ?
    N1 C4 H4 . . 119.5 ?
    C5 C4 H4 . . 119.5 ?
    C4 C5 C6 . . 119.8(8) ?
    C4 C5 H5 . . 120.1 ?
    C6 C5 H5 . . 120.1 ?
    C2 C6 C5 . . 119.2(8) ?
    C2 C6 H6 . . 120.4 ?
    C5 C6 H6 . . 120.4 ?
    N2 C7 C11 . . 121.5(8) ?
    N2 C7 H7 . . 119.2 ?
    C11 C7 H7 . . 119.2 ?
    N2 C8 C9 . . 124.5(7) ?
    N2 C8 H8 . . 117.8 ?
    C9 C8 H8 . . 117.8 ?
    C10 C9 C8 . . 116.2(7) ?
    C10 C9 C12 . . 122.7(7) ?
    C8 C9 C12 . . 121.1(6) ?
    C9 C10 C11 . . 119.7(8) ?
    C9 C10 H10 . . 120.2 ?
    C11 C10 H10 . . 120.2 ?
    C7 C11 C10 . . 119.7(8) ?
    C7 C11 H11 . . 120.1 ?
    C10 C11 H11 . . 120.1 ?
    O4 C12 O3 . . 124.7(7) ?
    O4 C12 C9 . . 117.9(7) ?
    O3 C12 C9 . . 117.4(7) ?
    C4 N1 C3 . . 119.7(7) ?
    C4 N1 Ag1 . . 121.8(5) ?
    C3 N1 Ag1 . . 118.5(5) ?
    C7 N2 C8 . . 118.4(7) ?
    C7 N2 Ag1 . . 121.4(5) ?
    C8 N2 Ag1 . . 120.0(5) ?
    C1 O1 La1 . . 139.5(5) ?
    C12 O3 La1 . 13_566 150.2(5) ?
    La1 O1W H1W . . 113.1 ?
    La1 O1W H2W . . 124.4 ?
    H1W O1W H2W . . 111.6 ?
    La1 O2W H3W . . 113.8 ?
    La1 O2W H4W . . 130.5 ?
    H3W O2W H4W . . 111.4 ?
    O8 Cl1 O5 . . 113.3 ?
    O8 Cl1 O6 . . 113.1 ?
    O5 Cl1 O6 . . 111.3 ?
    O8 Cl1 O7 . . 106.8 ?
    O5 Cl1 O7 . . 107.2 ?
    O6 Cl1 O7 . . 104.5 ?
loop_
    _geom_hbond_atom_site_label_D
    _geom_hbond_atom_site_label_H
    _geom_hbond_atom_site_label_A
    _geom_hbond_site_symmetry_A
    _geom_hbond_distance_DH
    _geom_hbond_distance_HA
    _geom_hbond_distance_DA
    _geom_hbond_angle_DHA
    _geom_hbond_publ_flag
    O1W H1W O2 7_545 0.86 1.85 2.667(6) 159 y
    O1W H2W O4 4_566 0.84 1.80 2.611(7) 161 y
    O2W H3W O2 16 0.84 1.92 2.738(7) 165 y
    O2W H4W O2 4_576 0.84 1.89 2.693(7) 161 y
    O3W H5W O1W 11_576 0.82 2.11 2.883(5) 157 y
data_global
_journal_date_recd_electronic     2009-05-13
_journal_date_accepted     2009-07-05
_journal_name_full     'Acta Crystallographica, Section E'
_journal_year     2009
_journal_volume     65
_journal_issue      8
_journal_page_first     m896
_journal_page_last     m897
_journal_paper_category     QM
_journal_coeditor_code     HY2200
_publ_contact_author_name     'Wen-Dong Song'
_publ_contact_author_address
;
College of Science, Guang Dong Ocean University
Zhanjiang 524088
People's Republic of China
;
_publ_contact_author_email     songwd60@126.com
_publ_contact_author_fax     '86 0759 2383636'
_publ_contact_author_phone     '86 0759 2383559'
_publ_section_title
;\
Poly[pentaaquatetrakis(\m~2~-nicotinato-\k^2^<i>N</i>:<i>O</i>)(perchlorato-\
\k<i>O</i>)lanthanum(III)disilver(I)]
;
loop_
    _publ_author_name
    _publ_author_footnote
    _publ_author_address
    'Biao Guan' .
;
Laboratory and Facility Management Division
Guang Dong Ocean University
Zhanjiang 524088
People's Republic of China
;
    'Chao-Hua Zhang' .
;
School of Food Science and Technology
Guang Dong Ocean University
Zhanjiang 524088
People's Republic of China
;
    'Wen-Dong Song' .
;
College of Science
Guang Dong Ocean University
Zhanjiang 524088
People's Republic of China
;
