# Supplementary material for: Poly[penta­aqua­tetra­kis(μ2-nicotinato-κ2 N:O)(perchlorato-κO)lanthanum(III)disilver(I)]
Source: Acta Crystallogr Sect E Struct Rep Online. 2009 Jul 11;65(Pt 8):m896–7. doi: 10.1107/S1600536809026130 (PMC2977437; doi:10.1107/S1600536809026130)
Supplement: Supplementary file 2 [file e-65-0m896-Isup2.hkl]

# 
# h,k,l, Fc-squared, Fo-squared, sigma(Fo-squared) and status flag 
# 
data_I
_shelx_title ' 4 in Cmca' 
_shelx_refln_list_code          4 
_shelx_F_calc_maximum     1507.97 
_exptl_crystal_F_000      4016.00 
_reflns_d_resolution_high  0.8348 
 
loop_ 
 _symmetry_equiv_pos_as_xyz 
 'x, y, z' 
 '-x, -y+1/2, z+1/2' 
 '-x, y+1/2, -z+1/2' 
 'x, -y, -z' 
 'x+1/2, y+1/2, z' 
 '-x+1/2, -y+1, z+1/2' 
 '-x+1/2, y+1, -z+1/2' 
 'x+1/2, -y+1/2, -z' 
 '-x, -y, -z' 
 'x, y-1/2, -z-1/2' 
 'x, -y-1/2, z-1/2' 
 '-x, y, z' 
 '-x+1/2, -y+1/2, -z' 
 'x+1/2, y, -z-1/2' 
 'x+1/2, -y, z-1/2' 
 '-x+1/2, y+1/2, z' 
 
_cell_length_a    35.1396 
_cell_length_b    12.3371 
_cell_length_c    15.0459 
_cell_angle_alpha  90.000 
_cell_angle_beta   90.000 
_cell_angle_gamma  90.000 
 
_shelx_F_squared_multiplier     1.000 
 
loop_ 
 _refln_index_h 
 _refln_index_k 
 _refln_index_l 
 _refln_F_squared_calc 
 _refln_F_squared_meas 
 _refln_F_squared_sigma 
 _refln_observed_status 
   6   0   0   450201.75   387050.16  14159.80 o 
   8   0   0   952601.25   887554.13  23651.54 o 
  10   0   0   120943.48   120017.54   3582.49 o 
  12   0   0    46643.37    47519.79   1739.76 o 
  14   0   0   430231.38   382406.66  10629.08 o 
  16   0   0   125510.91   126610.69   3137.12 o 
  18   0   0    23011.61    24665.60   1165.46 o 
  20   0   0   241969.41   271660.81   6351.09 o 
  22   0   0   352935.06   349239.59  10045.13 o 
  24   0   0    24779.14    30398.67   1599.84 o 
  26   0   0       71.84     1772.48    833.39 o 
  28   0   0    77204.43   103873.55   3757.72 o 
  30   0   0    23152.26    19228.67   1481.70 o 
  32   0   0    30161.94    40003.08   4298.00 o 
  34   0   0    38742.24    38380.54   2148.58 o 
  36   0   0    87759.62   136972.38   6824.38 o 
  38   0   0    17395.49    20349.96   2439.90 o 
  40   0   0     3696.28     5597.88   1614.37 o 
  42   0   0    30791.29    41321.03   3412.19 o 
   0   2   0     5482.29     6177.06    605.39 o 
   2   2   0   147797.66   142293.64   4166.77 o 
   4   2   0     7171.55     8594.96    537.65 o 
   6   2   0   203495.80   194696.27   4486.89 o 
   8   2   0     1537.55     2773.41    457.56 o 
  10   2   0     1469.88     2008.11    468.99 o 
  12   2   0    40705.68    34836.10   2561.76 o 
  14   2   0    50544.14    41420.43   1356.27 o 
  16   2   0    26607.72    26914.36    921.13 o 
  18   2   0    15309.02    14380.79    630.61 o 
  20   2   0     3089.63     2314.36    368.33 o 
  22   2   0    22987.11    23022.42    835.23 o 
  24   2   0       96.36     -290.11    286.95 o 
  26   2   0    26513.77    29499.53   1189.91 o 
  28   2   0    30942.18    27902.22   1175.69 o 
  30   2   0     6999.76     8665.95    778.10 o 
  32   2   0      152.97      246.06    470.26 o 
  34   2   0    10498.53    12999.68   1816.49 o 
  36   2   0     1948.24     1119.95    708.74 o 
  38   2   0     2724.98     2450.42    840.12 o 
  40   2   0     5225.74     6665.70   1163.48 o 
   0   4   0   545553.69   518807.28  20863.62 o 
   2   4   0      149.09     1872.83    906.77 o 
   4   4   0     3808.30     6375.82    622.08 o 
   6   4   0   299517.50   322079.63   7410.95 o 
   8   4   0   391001.91   364468.78   8393.92 o 
  10   4   0        8.84     1268.90    361.71 o 
  12   4   0      520.96      258.57    320.22 o 
  14   4   0   168870.84   160961.30   4047.94 o 
  16   4   0    12592.23    13058.31    822.62 o 
  18   4   0    27049.27    23673.91   1111.52 o 
  20   4   0    14981.94    12590.88    906.61 o 
  22   4   0    79297.52    77851.42   2058.92 o 
  24   4   0     4759.68     3794.33    511.58 o 
  26   4   0      372.40      906.27    400.11 o 
  28   4   0    60440.48    66701.60   2070.27 o 
  30   4   0    21375.64    22260.51   1164.03 o 
  32   4   0      168.13      319.31    478.33 o 
  34   4   0     8812.87     7942.23   1204.20 o 
  36   4   0    27073.71    37455.40   2245.38 o 
  38   4   0      177.72      739.35    795.57 o 
  40   4   0      296.95      593.57    847.46 o 
   0   6   0   174857.98   183217.77   8139.98 o 
   2   6   0    80980.28    84037.15   3028.85 o 
   4   6   0    16974.44    17976.06   1194.56 o 
   6   6   0   228230.42   224497.69   6944.51 o 
   8   6   0   192906.84   191846.69   6072.46 o 
  10   6   0    12202.39    13441.77   3346.67 o 
  12   6   0     4449.77     4335.12    610.15 o 
  14   6   0   169160.14   164328.30   4285.37 o 
  16   6   0    37661.79    40501.81   2602.67 o 
  18   6   0      140.57      -49.07    474.65 o 
  20   6   0    16315.25    23126.75   1821.29 o 
  22   6   0   110940.58   116497.34   3637.54 o 
  24   6   0    11150.82     9432.79    964.95 o 
  26   6   0     9720.83    11773.66   1369.15 o 
  28   6   0    44539.41    43210.51   1424.96 o 
  30   6   0    45170.88    46425.21   1669.48 o 
  32   6   0     3775.11     3093.92    738.53 o 
  34   6   0    18511.96    22345.92   1480.54 o 
  36   6   0    24224.59    29999.70   2296.96 o 
  38   6   0    11295.97    13643.51   2400.59 o 
   0   8   0     1586.57     3496.05   1158.36 o 
   2   8   0    18974.76    23012.16   1569.41 o 
   4   8   0   118425.49   118763.26   4264.32 o 
   6   8   0      495.15     1417.69    768.45 o 
   8   8   0       43.19       71.06    893.67 o 
  10   8   0    76477.02    76293.24   3669.02 o 
  12   8   0    66298.48    67828.33   2981.56 o 
  14   8   0    27658.67    28613.33   1863.22 o 
  16   8   0    28861.74    28539.08   2804.18 o 
  18   8   0    92085.63    88622.62   3615.40 o 
  20   8   0     8111.24     9131.23    985.71 o 
  22   8   0     4224.84     8251.68   1781.25 o 
  24   8   0    45582.91    42495.06   1880.89 o 
  26   8   0    21729.07    21584.92   1454.17 o 
  28   8   0       93.14     1272.72    962.17 o 
  30   8   0      804.46     1567.21    656.50 o 
  32   8   0    40073.02    46417.10   2635.34 o 
  34   8   0     5339.29     5887.46   1774.23 o 
   0  10   0   133165.91   142276.73   7311.83 o 
   2  10   0     6269.35     9186.54   1277.11 o 
   4  10   0    17700.29    19266.26   1679.06 o 
   6  10   0     7076.10     9119.50   1312.65 o 
   8  10   0    32703.87    33709.20   2130.06 o 
  10  10   0    13576.97    15517.67   1648.81 o 
  12  10   0     2014.08     1367.13   1012.47 o 
  14  10   0    42798.55    37759.28   2306.25 o 
  16  10   0     7246.59     9610.87   1474.16 o 
  18  10   0       80.34      165.56    910.25 o 
  20  10   0    38125.13    37123.21   2341.09 o 
  22  10   0    24904.65    24050.78   2851.35 o 
  24  10   0      294.00     1716.45   1390.30 o 
  26  10   0     2833.96     2728.20   1267.12 o 
  28  10   0     3871.55     7717.11   2289.21 o 
  30  10   0     3022.00     3406.58   1333.55 o 
   0  12   0    11072.30    10810.51   2261.69 o 
   2  12   0    34007.88    34786.37   2407.16 o 
   4  12   0    51585.00    47516.52   4926.97 o 
   6  12   0    13575.59    15845.37   2000.93 o 
   8  12   0    14120.25    15286.39   2222.38 o 
  10  12   0    44215.60    42189.83   2723.35 o 
  12  12   0    19387.24    20301.50   2598.45 o 
  14  12   0     9541.39    10814.65   1685.69 o 
  16  12   0    53684.90    40846.38   5714.50 o 
  18  12   0    49772.20    50140.06   2979.43 o 
  20  12   0     8667.26     8522.70   1640.86 o 
  22  12   0     9738.98     9521.82   1711.96 o 
  24  12   0    35025.34    29943.38   2455.40 o 
   0  14   0     3319.56     4415.93   2251.21 o 
   2  14   0    13802.99    13195.71   2670.52 o 
   4  14   0    47156.52    45725.05   7150.66 o 
   6  14   0      105.47     -799.46   1292.48 o 
   8  14   0     5302.06     4167.08   1602.88 o 
  10  14   0    19173.73    14933.03   3570.74 o 
  12  14   0     6349.79     2974.23   1552.08 o 
   1   1   1   187102.36   173072.41   3472.12 o 
   3   1   1      828.26     1394.86    211.07 o 
   5   1   1   163163.92   168409.20   2720.84 o 
   7   1   1    19152.34    17772.96    423.27 o 
   9   1   1   144018.80   131799.58   2071.27 o 
  11   1   1    10526.18     9657.09    338.14 o 
  13   1   1   129292.73   125850.53   1800.80 o 
  15   1   1    65843.09    64288.36    994.77 o 
  17   1   1    96179.64    92024.82   1652.19 o 
  19   1   1    52218.37    50736.24    882.32 o 
  21   1   1    16090.96    14766.47    426.13 o 
  23   1   1    33295.75    32055.55    770.53 o 
  25   1   1     3866.14     3985.93    388.71 o 
  27   1   1    38792.39    44489.96   1196.78 o 
  29   1   1    20778.96    23078.38    789.16 o 
  31   1   1    15508.20    18030.71    734.99 o 
  33   1   1     3137.56     2799.03    517.07 o 
  35   1   1      780.65     1090.90    414.68 o 
  37   1   1     8912.86    11887.02   1058.19 o 
  39   1   1       97.98     -470.95    466.50 o 
  41   1   1     2710.10     4502.79    744.18 o 
   0   2   1     7809.86     9089.38    396.67 o 
   2   2   1   121980.66   129233.48   2387.29 o 
   4   2   1   175984.77   173357.86   3433.87 o 
   6   2   1   178720.02   178343.44   3245.84 o 
   8   2   1    15253.35    14583.10    447.13 o 
  10   2   1   340222.75   318884.28   5151.52 o 
  12   2   1   112588.76   102502.30   1601.18 o 
  14   2   1    28555.61    28150.50    639.00 o 
  16   2   1   232731.56   231183.77   3358.61 o 
  18   2   1   254808.52   246458.42   3600.47 o 
  20   2   1    41077.97    35550.70    824.87 o 
  22   2   1    14740.55    14623.12    576.20 o 
  24   2   1    47001.75    43620.89    923.21 o 
  26   2   1   101223.88   109314.37   2079.78 o 
  28   2   1    10417.24     7835.36    508.32 o 
  30   2   1     3527.36     6105.10    493.57 o 
  32   2   1    37896.13    39341.05   1119.45 o 
  34   2   1    20421.44    25198.84   1177.18 o 
  36   2   1     3099.75     2227.21    505.74 o 
  38   2   1    16835.56    22491.65   1264.92 o 
  40   2   1    14247.06    14865.15   1287.86 o 
   1   3   1    44553.32    51771.80   1271.23 o 
   3   3   1     7928.44    10209.19    363.84 o 
   5   3   1     9214.99     5776.54    416.85 o 
   7   3   1    27663.72    30397.45    656.56 o 
   9   3   1    58773.77    58764.50   1075.66 o 
  11   3   1     3172.77     3588.33    265.86 o 
  13   3   1    93122.43    85464.78   1495.76 o 
  15   3   1      522.37      598.68    197.69 o 
  17   3   1    19754.51    20973.90    531.59 o 
  19   3   1    13676.75    14059.62    530.12 o 
  21   3   1      590.48      365.18    221.36 o 
  23   3   1    20438.69    18483.53    637.29 o 
  25   3   1     8681.09    10353.56    634.74 o 
  27   3   1     2895.00     3781.58    396.45 o 
  29   3   1     9191.89    11588.08    608.38 o 
  31   3   1      215.43      -50.50    312.49 o 
  33   3   1     2054.79     1214.59    395.16 o 
  35   3   1     1727.17     2832.04    563.40 o 
  37   3   1     3857.84     4549.93    566.93 o 
  39   3   1        4.58      239.07    523.64 o 
  41   3   1      530.14      524.68    590.05 o 
   0   4   1     3839.71     2492.67    458.63 o 
   2   4   1     4247.91     6374.94    449.76 o 
   4   4   1    95709.27    90462.93   2357.38 o 
   6   4   1    19575.57    21224.88    684.01 o 
   8   4   1    92455.91    84665.20   1619.16 o 
  10   4   1   197871.08   202622.61   3177.81 o 
  12   4   1   209253.13   197817.00   3132.45 o 
  14   4   1    30550.77    30020.12    745.82 o 
  16   4   1    27358.04    23857.78    688.18 o 
  18   4   1    28195.85    27016.92    758.69 o 
  20   4   1    38737.95    38191.09   1076.30 o 
  22   4   1    29860.81    27725.76    778.24 o 
  24   4   1    34200.55    33076.06    822.82 o 
  26   4   1    24023.87    21661.19    696.48 o 
  28   4   1    37470.16    37749.84   1161.04 o 
  30   4   1    13455.31    11871.33    678.55 o 
  32   4   1    15205.66    17783.11    840.05 o 
  34   4   1    13917.13    13476.69   1053.46 o 
  36   4   1     5337.80     6170.64    701.33 o 
  38   4   1     3189.72     4237.96    671.27 o 
  40   4   1     9114.94    10662.01   1249.48 o 
   1   5   1   110605.46   109343.48   2599.81 o 
   3   5   1    36622.50    37500.34   1165.54 o 
   5   5   1   249549.19   246011.77   5236.66 o 
   7   5   1     2338.22     2359.19    332.16 o 
   9   5   1   154576.36   154320.53   3064.74 o 
  11   5   1       60.67     -185.31    230.30 o 
  13   5   1   132885.44   125661.27   2357.21 o 
  15   5   1    16167.80    15053.91    658.43 o 
  17   5   1    21400.46    20059.08    742.44 o 
  19   5   1    27764.24    26658.15    987.45 o 
  21   5   1    14823.32    15147.36   1009.11 o 
  23   5   1    63251.75    63632.30   1319.46 o 
  25   5   1       15.13      109.02    300.82 o 
  27   5   1    23191.98    22260.03    748.42 o 
  29   5   1     2235.96     2055.20    372.03 o 
  31   5   1    27944.96    30650.93   1145.50 o 
  33   5   1     4770.08     7338.57    723.07 o 
  35   5   1     4332.35     5647.79    820.03 o 
  37   5   1     3060.45     4000.93    796.87 o 
  39   5   1      914.21      356.46    695.41 o 
   0   6   1    73652.90    76992.90   2835.29 o 
   2   6   1      950.44     1303.59    377.65 o 
   4   6   1    31520.50    31777.36   1118.85 o 
   6   6   1    16365.29    17221.38    852.56 o 
   8   6   1     4912.52     4805.91    532.99 o 
  10   6   1    35223.55    36070.16   1093.79 o 
  12   6   1     1015.71      475.44    339.66 o 
  14   6   1    37121.29    36530.74   1028.17 o 
  16   6   1       54.60       78.29    294.60 o 
  18   6   1     1570.22     1568.19    415.33 o 
  20   6   1     5325.58     4645.15    567.65 o 
  22   6   1     4142.37     3956.09    521.79 o 
  24   6   1     6994.15     6481.81    567.94 o 
  26   6   1     1631.22     1854.11    383.24 o 
  28   6   1      456.39      675.72    330.67 o 
  30   6   1      367.84      485.26    364.04 o 
  32   6   1     2238.88     3285.08    555.58 o 
  34   6   1      879.59      159.11    524.35 o 
  36   6   1     1263.03      540.62    753.30 o 
  38   6   1      227.60     -834.47    579.16 o 
   1   7   1     8967.41     7866.80    658.04 o 
   3   7   1       75.81      212.84    365.58 o 
   5   7   1    11604.61    13112.48    980.85 o 
   7   7   1     6435.19     5902.17    647.66 o 
   9   7   1      208.01       75.74    408.66 o 
  11   7   1     4880.06     4412.58    659.11 o 
  13   7   1     6279.58     6888.08    618.76 o 
  15   7   1     2682.14     2567.20    511.39 o 
  17   7   1       15.90      213.60    322.44 o 
  19   7   1       83.30      241.43    355.70 o 
  21   7   1     1162.73     1671.95    488.72 o 
  23   7   1     2356.93     1814.81    460.64 o 
  25   7   1      192.79     -347.70    364.60 o 
  27   7   1        0.83      432.25    393.87 o 
  29   7   1       97.67      602.03    438.75 o 
  31   7   1     1242.98      896.64    443.62 o 
  33   7   1      314.81      291.06    463.36 o 
  35   7   1       49.17      163.19    592.19 o 
  37   7   1       10.51      151.99    816.95 o 
   0   8   1    14391.75    17807.58   1375.93 o 
   2   8   1    53651.65    56255.09   1770.13 o 
   4   8   1    92278.59    94097.62   2537.51 o 
   6   8   1     7069.44     6128.65    705.94 o 
   8   8   1    15019.58    16036.28    983.65 o 
  10   8   1    50814.73    50488.71   1723.38 o 
  12   8   1    40717.00    39250.24   1515.97 o 
  14   8   1     7245.49     6607.87   1036.84 o 
  16   8   1    20490.92    20956.55   1029.47 o 
  18   8   1    53223.49    53517.39   1617.54 o 
  20   8   1    15203.11    14457.30    924.40 o 
  22   8   1     7062.07     7230.47    652.80 o 
  24   8   1    36001.14    37844.11   1237.66 o 
  26   8   1    23723.88    24171.17   1005.37 o 
  28   8   1     5569.67     5510.60    619.54 o 
  30   8   1     6733.72     6927.64    724.27 o 
  32   8   1    13487.38    15020.09   1015.66 o 
  34   8   1    10636.24    10233.98   1247.17 o 
   1   9   1    21666.34    23450.07   1179.29 o 
   3   9   1     7745.72    11484.47    912.28 o 
   5   9   1    91137.60    92978.67   2658.48 o 
   7   9   1     2414.80     2179.06    621.12 o 
   9   9   1    46655.34    47658.23   1738.33 o 
  11   9   1     5571.65     4811.11    769.49 o 
  13   9   1    62118.76    66066.30   2147.60 o 
  15   9   1    13855.51    13899.02   1083.57 o 
  17   9   1    19436.39    22148.55   1291.26 o 
  19   9   1     6706.86     5998.78    866.51 o 
  21   9   1     2946.53     3816.86    910.81 o 
  23   9   1    14407.72    16305.00   1032.21 o 
  25   9   1      202.19      606.71    552.02 o 
  27   9   1     7305.74     7224.47    741.04 o 
  29   9   1     1624.56     2262.05    639.29 o 
  31   9   1     8799.38    10486.03    892.06 o 
  33   9   1     3844.83     5759.79   1351.77 o 
   0  10   1    49798.07    53422.95   2649.05 o 
   2  10   1    30177.05    32291.81   1428.24 o 
   4  10   1    14931.86    17340.11   1920.10 o 
   6  10   1    57159.28    57818.38   1987.24 o 
   8  10   1    55608.70    55481.17   2089.94 o 
  10  10   1    27076.31    26109.60   1388.00 o 
  12  10   1     8341.68     7322.66    920.84 o 
  14  10   1    33862.34    34022.08   1589.17 o 
  16  10   1    44107.32    42522.20   1738.35 o 
  18  10   1    21532.03    19017.78   1291.97 o 
  20  10   1    13684.90    12485.08   2001.40 o 
  22  10   1    24076.71    26218.32   1479.59 o 
  24  10   1     8309.27     7694.33   1036.08 o 
  26  10   1    12240.84    10821.21   1011.39 o 
  28  10   1    18312.78    17596.26   1194.21 o 
  30  10   1    11791.98    13046.61   1094.61 o 
   1  11   1     2541.44     1749.15    737.63 o 
   3  11   1      711.90      624.99    929.03 o 
   5  11   1     2114.62     1481.56    710.43 o 
   7  11   1     5354.62     3751.47    829.62 o 
   9  11   1     4671.05     4005.26    828.06 o 
  11  11   1      899.53      686.08    683.37 o 
  13  11   1      563.69     -158.30    669.35 o 
  15  11   1       80.16      473.05    702.34 o 
  17  11   1     9895.56     9026.63   1102.60 o 
  19  11   1     1144.03     1311.59    936.19 o 
  21  11   1     2342.30      737.17    777.75 o 
  23  11   1        2.51     -347.27    763.67 o 
  25  11   1      156.11     1075.04    811.77 o 
  27  11   1     3027.07     2942.19    957.78 o 
   0  12   1     6327.58     6020.70   1416.68 o 
   2  12   1      671.39      -53.28    827.65 o 
   4  12   1     3741.72     1447.72    831.46 o 
   6  12   1       68.45        5.24    713.62 o 
   8  12   1      649.56     -429.87    752.30 o 
  10  12   1       80.22    -1116.65    744.43 o 
  12  12   1     3164.30     1621.45    851.91 o 
  14  12   1     2066.79     1721.58   1212.73 o 
  16  12   1        7.98        4.24    772.88 o 
  18  12   1     5113.84     4125.35   1264.56 o 
  20  12   1      874.82     -300.99    808.29 o 
  22  12   1     6422.66     5399.50   1041.15 o 
  24  12   1       13.80       85.21    819.61 o 
   1  13   1    11028.84    10834.69   1229.73 o 
   3  13   1     3791.41     3663.90    979.99 o 
   5  13   1    10469.49    10078.68   1175.82 o 
   7  13   1       87.02     -759.45    790.99 o 
   9  13   1    19557.34    17122.46   1438.41 o 
  11  13   1     4317.59     2984.75   1011.58 o 
  13  13   1    19874.65    18116.33   1751.77 o 
  15  13   1     1552.34     1334.90    951.64 o 
  17  13   1     4772.79     4047.95   1102.63 o 
  19  13   1     8381.54     6226.80   1168.06 o 
   0  14   1    25212.31    23804.22   2439.28 o 
   2  14   1    12632.92    11060.60   1693.46 o 
   4  14   1     5226.20     4625.14   1188.97 o 
   6  14   1    10172.41    10518.47   1375.21 o 
   8  14   1    21451.12    16670.87   2011.00 o 
  10  14   1    16408.09    12763.65   1424.69 o 
  12  14   1    11684.80    10809.46   1347.37 o 
   0   0   2       79.22      285.66    180.83 o 
   2   0   2   324517.72   393007.06  15627.40 o 
   4   0   2   460381.91   424136.09  16950.87 o 
   6   0   2    16966.96    22386.31   1575.06 o 
   8   0   2    30988.89    37039.00   1413.59 o 
  10   0   2   438943.53   434145.72   7446.52 o 
  12   0   2   157140.23   130110.15   2452.66 o 
  14   0   2     8477.23     6608.17    395.08 o 
  16   0   2   116935.09   106659.45   2150.08 o 
  18   0   2   358486.53   364838.66   8824.08 o 
  20   0   2    57776.41    53476.70   1323.92 o 
  22   0   2    16118.01    16848.31    720.68 o 
  24   0   2   110166.56   117604.47   2829.99 o 
  26   0   2   167842.31   180885.13   4946.63 o 
  28   0   2     1183.69     1784.37    473.96 o 
  30   0   2      137.54     -113.05    458.33 o 
  32   0   2    81411.60    98577.94   4291.06 o 
  34   0   2    62577.41    68421.07   2457.00 o 
  36   0   2     1961.69     1580.44    696.13 o 
  38   0   2    22937.37    25987.88   1972.60 o 
  40   0   2    16990.48    19784.68   3841.99 o 
   1   1   2    72292.70    72929.19   1537.82 o 
   3   1   2    28913.71    27217.74    547.40 o 
   5   1   2       84.50        4.69     81.00 o 
   7   1   2    80569.92    73036.76   1057.49 o 
   9   1   2   101120.74    84964.89   1227.88 o 
  11   1   2    32770.29    26725.38    532.01 o 
  13   1   2    20181.96    22951.78    516.96 o 
  15   1   2    19455.83    22977.68    479.13 o 
  17   1   2    34675.66    30176.70    652.62 o 
  19   1   2    63591.16    59918.32   1110.83 o 
  21   1   2     4273.41     3972.04    327.50 o 
  23   1   2     6414.43     4818.96    357.15 o 
  25   1   2     2101.71     3297.67    384.73 o 
  27   1   2    20436.49    25910.51    868.55 o 
  29   1   2     6255.34     9077.45    644.41 o 
  31   1   2     5073.29     3341.41    472.29 o 
  33   1   2     1353.25      587.41    379.43 o 
  35   1   2     1812.39     3087.14    531.03 o 
  37   1   2     5286.39     8186.74    758.56 o 
  39   1   2       11.40      493.50    471.91 o 
  41   1   2      985.98     1614.01    607.40 o 
   0   2   2     8324.78    11513.97    448.22 o 
   2   2   2    11514.15    11147.10    308.00 o 
   4   2   2   127128.29   134833.70   2267.83 o 
   6   2   2    97829.28    92388.88   1408.69 o 
   8   2   2   112478.02   117906.55   1889.37 o 
  10   2   2    48485.61    45675.11    765.73 o 
  12   2   2    13960.18    13499.51    390.48 o 
  14   2   2      101.39      228.72    154.72 o 
  16   2   2    29421.77    29806.78    635.35 o 
  18   2   2    23024.33    20482.42    538.71 o 
  20   2   2    16847.63    16223.32    477.12 o 
  22   2   2     9341.98     9473.59    456.08 o 
  24   2   2    15358.40    15240.21    555.02 o 
  26   2   2     6094.57     5795.14    417.11 o 
  28   2   2    26209.79    26180.37    870.42 o 
  30   2   2    19022.02    19308.81    870.89 o 
  32   2   2     8016.62     8898.68    669.91 o 
  34   2   2      890.74     1883.35    468.50 o 
  36   2   2     2627.52     2573.86    530.99 o 
  38   2   2     3882.65     4471.13    897.02 o 
  40   2   2     6340.13     7052.31    809.54 o 
   1   3   2      211.18       30.68    134.64 o 
   3   3   2     2078.13     2062.23    187.22 o 
   5   3   2    60579.04    61001.72   1032.90 o 
   7   3   2      927.93      960.74    184.06 o 
   9   3   2   112346.22   107367.85   1808.13 o 
  11   3   2       51.32      -18.51    159.07 o 
  13   3   2   101316.64    95953.80   1453.70 o 
  15   3   2    40839.48    39679.96    919.42 o 
  17   3   2    18150.45    17603.37    500.93 o 
  19   3   2    29776.99    27153.98    643.61 o 
  21   3   2    14566.57    15061.54    571.21 o 
  23   3   2    23552.84    22608.69    654.51 o 
  25   3   2     1445.13      937.62    305.89 o 
  27   3   2    32015.86    31588.81   1114.29 o 
  29   3   2      938.22     1068.95    359.90 o 
  31   3   2    29689.21    31934.72   1100.06 o 
  33   3   2     1926.30     2902.12    507.84 o 
  35   3   2     4931.01     4295.89    765.72 o 
  37   3   2     4110.84     4932.43    673.13 o 
  39   3   2     1025.08     1488.36    642.48 o 
   0   4   2    73550.84    70590.80   1958.68 o 
   2   4   2    15456.19    13968.90    546.63 o 
   4   4   2   127123.82   131240.69   2313.61 o 
   6   4   2     1064.10     1105.65    251.05 o 
   8   4   2       48.51       55.39    182.18 o 
  10   4   2   181287.73   177594.86   3080.32 o 
  12   4   2    47057.47    43783.95    863.01 o 
  14   4   2    12424.37    11892.18    460.10 o 
  16   4   2    84374.75    90451.63   1455.05 o 
  18   4   2    86464.05    79275.09   1324.85 o 
  20   4   2       54.12      425.33    254.94 o 
  22   4   2     1287.89     1600.30    340.47 o 
  24   4   2    32768.52    32648.55    928.92 o 
  26   4   2    37401.84    35985.11    931.60 o 
  28   4   2      598.58      712.35    337.28 o 
  30   4   2     6836.76     5303.70    518.14 o 
  32   4   2    21733.74    24443.94   1042.90 o 
  34   4   2      636.04     1344.49    445.22 o 
  36   4   2     1009.74     1746.99    717.13 o 
  38   4   2     5526.01     6785.78   1341.55 o 
  40   4   2     6004.78     9992.12   1465.42 o 
   1   5   2    75297.98    78533.42   1961.13 o 
   3   5   2        9.57      374.51    278.48 o 
   5   5   2    42624.88    45603.92   1046.42 o 
   7   5   2    18832.15    17796.70    827.45 o 
   9   5   2     8834.20     6906.62    522.41 o 
  11   5   2    18127.93    16889.32    652.04 o 
  13   5   2    31164.89    32736.96    827.14 o 
  15   5   2        2.69      427.12    368.66 o 
  17   5   2     4246.64     4032.93    405.01 o 
  19   5   2     2763.24     2323.28    397.02 o 
  21   5   2      588.02      295.69    286.93 o 
  23   5   2     9451.73     8177.90    556.80 o 
  25   5   2     1687.55     2311.61    386.12 o 
  27   5   2      598.48      153.52    338.00 o 
  29   5   2     4096.83     5883.68    496.44 o 
  31   5   2       45.22      310.51    452.69 o 
  33   5   2     1044.85     1396.93    539.25 o 
  35   5   2       73.24      240.45    530.19 o 
  37   5   2        9.22      371.55    532.57 o 
  39   5   2      666.02      811.99    642.71 o 
   0   6   2     4606.57     8035.22   1694.30 o 
   2   6   2   113170.66   116269.78   2947.81 o 
   4   6   2   302735.69   319492.78   6746.80 o 
   6   6   2    46245.30    46554.80   1434.73 o 
   8   6   2    27659.79    26777.76    910.15 o 
  10   6   2   194084.80   190061.58   3745.41 o 
  12   6   2   183089.80   186020.59   3712.82 o 
  14   6   2    10211.31    10421.37    648.84 o 
  16   6   2    29563.11    29506.19    939.06 o 
  18   6   2   108082.44   109563.16   2093.42 o 
  20   6   2    27305.58    26792.91    894.47 o 
  22   6   2     2781.01     3012.36    442.11 o 
  24   6   2    67370.63    66685.44   1397.14 o 
  26   6   2    63599.98    65717.98   2098.51 o 
  28   6   2    27602.48    26327.37   1072.67 o 
  30   6   2    16312.86    15653.39   1173.52 o 
  32   6   2    33054.12    32638.75   1334.46 o 
  34   6   2    16701.05    15785.09   1049.81 o 
  36   6   2     7643.65     7867.26    869.31 o 
  38   6   2     9662.26    11912.97   1119.78 o 
   1   7   2    27916.19    26651.24   1093.89 o 
   3   7   2    17829.53    20436.51    974.75 o 
   5   7   2   156238.73   152101.67   3582.32 o 
   7   7   2      608.16      723.33    418.58 o 
   9   7   2    50445.70    54094.55   1693.76 o 
  11   7   2     2847.95     4037.47    861.85 o 
  13   7   2    98392.85   100247.32   2311.94 o 
  15   7   2    14308.46    15344.46    835.62 o 
  17   7   2    17403.03    18713.90    932.73 o 
  19   7   2     8740.17     8702.71    760.32 o 
  21   7   2     4537.60     5667.89    553.30 o 
  23   7   2    33713.94    33461.54   1055.13 o 
  25   7   2     1013.32      755.39    408.11 o 
  27   7   2     7852.89     7853.42    723.80 o 
  29   7   2     2617.81     2206.05    591.73 o 
  31   7   2    10388.68    11252.36    760.27 o 
  33   7   2     4522.62     6409.44    800.68 o 
  35   7   2     1387.86      822.17    582.17 o 
   0   8   2   170270.69   172797.73   5758.58 o 
   2   8   2    28956.36    34786.04   1359.46 o 
   4   8   2     2567.90     3878.89    611.19 o 
   6   8   2    42492.70    45001.26   1561.69 o 
   8   8   2    52519.79    51313.70   1709.85 o 
  10   8   2       17.94     -566.83    457.08 o 
  12   8   2      228.66      548.73    480.22 o 
  14   8   2    61574.77    64344.62   2317.03 o 
  16   8   2     9011.94     8060.62    729.47 o 
  18   8   2     1152.79     1054.67    515.42 o 
  20   8   2     5059.23     3660.90    616.63 o 
  22   8   2    31987.58    32990.39   1372.44 o 
  24   8   2       82.28      261.23    436.61 o 
  26   8   2      936.19      942.22    608.10 o 
  28   8   2    12538.26    13389.32    911.48 o 
  30   8   2     6390.02     8423.05   1180.23 o 
  32   8   2     1339.82     1134.35    647.01 o 
  34   8   2    10688.52     7870.37   1017.73 o 
   1   9   2      453.06       -2.32    606.74 o 
   3   9   2      144.23      252.32    516.08 o 
   5   9   2     1049.11     2274.31    607.43 o 
   7   9   2      444.21      917.92    579.78 o 
   9   9   2     4417.88     4664.21    768.93 o 
  11   9   2        1.38      111.73    537.57 o 
  13   9   2     3392.74     3565.85    762.53 o 
  15   9   2     2917.46     2227.43    696.43 o 
  17   9   2     3176.34     3906.79    779.11 o 
  19   9   2     5103.48     6428.43    738.38 o 
  21   9   2       96.15     -289.07    458.25 o 
  23   9   2       65.57      339.03    508.75 o 
  25   9   2       19.41     -163.74    578.08 o 
  27   9   2     1113.73     1773.25    624.88 o 
  29   9   2       59.66      284.43    589.98 o 
  31   9   2       12.03      685.07    625.23 o 
  33   9   2       97.49     1779.91    811.01 o 
   0  10   2     1370.47      605.32    873.88 o 
   2  10   2    26594.68    27092.78   1506.74 o 
   4  10   2    48062.64    51272.25   1847.88 o 
   6  10   2      559.95     1181.13    649.62 o 
   8  10   2       44.02     -141.80    593.23 o 
  10  10   2    20447.63    21792.21   1292.90 o 
  12  10   2     7503.72     7224.56    915.48 o 
  14  10   2      284.40     -118.91    578.96 o 
  16  10   2     8634.53     7360.22    956.94 o 
  18  10   2    44933.52    46117.92   1845.92 o 
  20  10   2     2976.05     3608.91    805.18 o 
  22  10   2       75.17      218.28    588.39 o 
  24  10   2    13896.71    12522.43    917.76 o 
  26  10   2     9700.72     9142.52    979.52 o 
  28  10   2      672.81     1714.62    669.38 o 
  30  10   2      155.73      343.90    679.88 o 
   1  11   2    14829.06    16218.10   1189.80 o 
   3  11   2     2595.45     4037.97    826.49 o 
   5  11   2    23851.17    23057.04   1540.35 o 
   7  11   2     1670.41     1966.27    859.43 o 
   9  11   2    14363.05    14317.84   1577.01 o 
  11  11   2     1567.33     2225.60    821.62 o 
  13  11   2    16897.48    16295.78   1625.40 o 
  15  11   2      480.30      620.74    751.08 o 
  17  11   2    14410.62    14145.15   1215.99 o 
  19  11   2     2415.69     2170.55    800.19 o 
  21  11   2     1348.44     1109.63    713.38 o 
  23  11   2     8683.85     9436.82   1266.82 o 
  25  11   2      477.74     1955.98    894.84 o 
  27  11   2     2413.67     1950.21    874.67 o 
   0  12   2    45087.91    45280.33   2671.99 o 
   2  12   2    24283.99    27618.66   1573.56 o 
   4  12   2    12062.00    11230.94   1162.93 o 
   6  12   2    21960.75    21735.76   1449.97 o 
   8  12   2    39527.52    37885.03   2346.78 o 
  10  12   2    28120.28    27779.41   1638.77 o 
  12  12   2    14178.39    12399.13   1223.83 o 
  14  12   2    16907.36    16121.48   1432.51 o 
  16  12   2    13801.40    13677.60   1293.35 o 
  18  12   2     7928.02     6839.69   1086.99 o 
  20  12   2    12702.24    12249.27   1269.39 o 
  22  12   2    16181.54    13097.36   1157.91 o 
  24  12   2     7198.43     6168.62   1103.35 o 
   1  13   2      798.86     -723.85    808.71 o 
   3  13   2       75.67     -123.95   1072.39 o 
   5  13   2     1281.03     -817.14    808.83 o 
   7  13   2      654.06     -307.60    816.04 o 
   9  13   2      671.35        8.63    840.08 o 
  11  13   2        1.97     -369.15    859.59 o 
  13  13   2      292.14     -950.45    855.55 o 
  15  13   2      138.94     -910.45    856.35 o 
  17  13   2     2512.52     1639.46    963.32 o 
  19  13   2      167.81     -427.15    861.98 o 
   0  14   2    26751.68    21759.91   3125.22 o 
   2  14   2     1850.38     1472.85   1030.46 o 
   4  14   2       13.69     -967.72    927.77 o 
   6  14   2    15995.96    14300.75   1477.47 o 
   8  14   2    12887.22    10691.53   1354.55 o 
  10  14   2      358.70      180.43    936.86 o 
  12  14   2     1255.99      679.95    898.19 o 
   1   1   3     4682.33     5447.02    321.68 o 
   3   1   3     4729.38     3970.02    190.94 o 
   5   1   3       40.14      296.22    140.65 o 
   7   1   3     4561.71     5842.99    354.37 o 
   9   1   3     2560.54     4302.02    275.65 o 
  11   1   3    28805.10    31278.17    550.75 o 
  13   1   3   105852.71   100416.89   1486.92 o 
  15   1   3      246.46     -154.33    157.81 o 
  17   1   3     2989.39     3198.11    250.77 o 
  19   1   3        7.98      -25.65    168.10 o 
  21   1   3      191.84      123.14    188.95 o 
  23   1   3    10696.82    12143.76    458.34 o 
  25   1   3     6440.21     5893.58    403.15 o 
  27   1   3      586.45      254.72    343.40 o 
  29   1   3      309.73      333.95    327.06 o 
  31   1   3     5204.87     6506.19    767.48 o 
  33   1   3      901.45     1251.68    421.66 o 
  35   1   3     6695.37     6898.20    647.23 o 
  37   1   3       15.06      644.26    449.93 o 
  39   1   3       73.68      999.24    510.63 o 
  41   1   3      139.50      635.16    515.52 o 
   0   2   3  2273977.00  2527719.00  48265.97 o 
   2   2   3    26446.18    29929.48    602.94 o 
   4   2   3   102393.18    99617.61   1419.19 o 
   6   2   3   287307.75   284774.84   3753.03 o 
   8   2   3   329793.94   313386.38   4405.71 o 
  10   2   3    57169.48    53010.26    821.55 o 
  12   2   3     1657.27     1613.15    309.94 o 
  14   2   3   254261.72   244058.55   3304.99 o 
  16   2   3    46934.81    41234.03    788.75 o 
  18   2   3    13523.59    10322.22    397.22 o 
  20   2   3    75812.20    68906.59   1190.19 o 
  22   2   3   123727.08   126759.21   1972.10 o 
  24   2   3     2133.94     1889.04    298.14 o 
  26   2   3      909.07     1243.39    321.57 o 
  28   2   3    61343.13    70205.41   1679.23 o 
  30   2   3    22201.21    23473.72    970.10 o 
  32   2   3     6899.61     6974.19    634.42 o 
  34   2   3    12670.90    11906.09    805.48 o 
  36   2   3    56795.47    75753.01   2043.82 o 
  38   2   3     7800.29     8318.07    851.25 o 
  40   2   3     1820.80     1939.58    646.80 o 
   1   3   3    13002.97    11827.70    395.73 o 
   3   3   3    40332.30    48163.82    809.03 o 
   5   3   3    61313.17    58916.17   1021.32 o 
   7   3   3     2385.15     1493.41    228.22 o 
   9   3   3    24188.31    29537.17    638.33 o 
  11   3   3      561.78       57.14    123.90 o 
  13   3   3     6974.93     5529.57    411.93 o 
  15   3   3    16843.16    16210.06    466.66 o 
  17   3   3     1577.92     2068.80    240.15 o 
  19   3   3     2191.31     2263.48    257.15 o 
  21   3   3      353.56      124.73    233.26 o 
  23   3   3       13.36     -371.62    247.85 o 
  25   3   3     7326.38     7956.52    500.36 o 
  27   3   3     4249.80     3316.53    421.87 o 
  29   3   3     3930.89     2794.07    569.85 o 
  31   3   3      956.49     1566.52    442.38 o 
  33   3   3      125.64      419.77    420.13 o 
  35   3   3      430.80      352.01    657.20 o 
  37   3   3      875.67     1076.96    559.16 o 
  39   3   3        4.82     -442.13    527.18 o 
   0   4   3   153000.95   160863.72   3476.29 o 
   2   4   3   179784.56   192576.58   2678.57 o 
   4   4   3    31201.50    32944.55    671.75 o 
   6   4   3   197372.67   196884.89   2947.83 o 
   8   4   3   224662.00   231321.66   3382.81 o 
  10   4   3    74343.90    72806.64   1265.44 o 
  12   4   3    43260.42    45488.63    905.36 o 
  14   4   3   181387.70   170011.63   2408.03 o 
  16   4   3    66107.90    66673.62   1155.14 o 
  18   4   3    16616.80    15412.87    589.37 o 
  20   4   3    34760.33    32747.85    754.69 o 
  22   4   3   125377.34   124057.29   2282.44 o 
  24   4   3    22353.54    21409.15    781.24 o 
  26   4   3    21731.24    22750.89    826.12 o 
  28   4   3    36011.54    35775.86   1169.73 o 
  30   4   3    49880.90    50396.69   1779.78 o 
  32   4   3     4802.75     4411.93    836.92 o 
  34   4   3    18799.75    20216.18   1118.43 o 
  36   4   3    14393.54    17917.41   1380.31 o 
  38   4   3     9339.49    12512.26    975.56 o 
   1   5   3    47383.05    47197.73   1089.80 o 
   3   5   3     3181.63     4088.90    507.32 o 
   5   5   3    65571.34    70721.47   1282.31 o 
   7   5   3    17464.31    16629.27    512.30 o 
   9   5   3     8090.81     6133.83    370.17 o 
  11   5   3     6860.23     6297.53    372.48 o 
  13   5   3     4163.01     5456.73    367.39 o 
  15   5   3    25175.05    23113.62    721.74 o 
  17   5   3     1980.84     1871.85    424.45 o 
  19   5   3    18915.23    18763.03    596.29 o 
  21   5   3      517.28      171.57    278.32 o 
  23   5   3    13889.59    13307.55    663.00 o 
  25   5   3     1063.79     1097.97    410.76 o 
  27   5   3     6045.20     8231.75    658.08 o 
  29   5   3      683.19      265.93    399.05 o 
  31   5   3     1831.28     1749.94    534.77 o 
  33   5   3       25.61     -283.30    484.59 o 
  35   5   3      359.67       37.26    516.50 o 
  37   5   3     1100.18     2247.58    639.95 o 
   0   6   3    83840.91    83488.27   3040.99 o 
   2   6   3     4670.85     5638.22    672.11 o 
   4   6   3    68575.24    66971.61   1620.43 o 
   6   6   3    44498.71    41255.32   1041.99 o 
   8   6   3    55021.52    53722.80   1249.82 o 
  10   6   3    24229.02    22951.21    700.66 o 
  12   6   3    16395.64    16712.15    617.34 o 
  14   6   3    61800.11    62547.23   1268.88 o 
  16   6   3     7608.83     8085.76    530.95 o 
  18   6   3    89118.22    87345.80   1761.97 o 
  20   6   3       85.31      225.22    331.81 o 
  22   6   3    29337.78    31524.50    970.60 o 
  24   6   3    25191.12    26210.36   1044.65 o 
  26   6   3     7709.16     8181.36    679.48 o 
  28   6   3    17338.29    18533.99    922.03 o 
  30   6   3     3114.68     3083.89    810.00 o 
  32   6   3     9260.23     9477.05    871.53 o 
  34   6   3      287.71      929.97    539.07 o 
  36   6   3     3639.15     4593.18    809.11 o 
   1   7   3     8411.20     8882.51    718.37 o 
   3   7   3    15541.96    16688.93    968.03 o 
   5   7   3     4681.33     3933.38    726.66 o 
   7   7   3     1637.45     1697.95    612.50 o 
   9   7   3      130.43      -61.94    335.71 o 
  11   7   3      182.43      364.69    378.66 o 
  13   7   3      200.05     -198.71    317.28 o 
  15   7   3     1797.12     1106.12    446.93 o 
  17   7   3     2244.01     1931.11    459.35 o 
  19   7   3      269.19      179.99    421.37 o 
  21   7   3      308.71      293.65    402.57 o 
  23   7   3      134.64      511.81    446.44 o 
  25   7   3      134.54      286.24    447.46 o 
  27   7   3        6.35      142.91    448.30 o 
  29   7   3       70.08      981.27    655.59 o 
  31   7   3      107.17     -380.20    513.00 o 
  33   7   3        2.13      112.09    533.06 o 
  35   7   3       39.14      794.20    958.96 o 
   0   8   3   278747.19   290003.31   9004.22 o 
   2   8   3    65002.80    79670.55   2253.48 o 
   4   8   3      465.79     2775.86    552.54 o 
   6   8   3    94556.92    97051.31   2612.25 o 
   8   8   3   109142.00   106236.75   2810.88 o 
  10   8   3      569.15      784.51    524.48 o 
  12   8   3    32252.11    31113.34   1147.76 o 
  14   8   3   146270.25   147181.34   2969.33 o 
  16   8   3    23311.21    24067.74   1015.37 o 
  18   8   3     4484.43     4515.99    583.29 o 
  20   8   3    66783.86    67508.30   1750.59 o 
  22   8   3    79004.23    82534.40   2044.79 o 
  24   8   3     8322.79     7116.52    807.09 o 
  26   8   3     2881.64     2252.90    641.26 o 
  28   8   3    20269.59    22114.98   1211.98 o 
  30   8   3    20350.32    22627.28   1452.91 o 
  32   8   3     1441.53     1499.41    790.58 o 
  34   8   3    10076.85     8285.02    894.90 o 
   1   9   3    14386.74    15862.49   1023.36 o 
   3   9   3     4947.43     6230.11    779.35 o 
   5   9   3     1172.80     2226.68    714.93 o 
   7   9   3     4437.83     4710.46    749.05 o 
   9   9   3     7414.40    10029.21   1005.44 o 
  11   9   3     1186.52      199.79    510.80 o 
  13   9   3     3105.97     3276.85    701.22 o 
  15   9   3      446.40     1455.27   1316.10 o 
  17   9   3      358.64       21.75    439.67 o 
  19   9   3     4710.89     4743.33    648.47 o 
  21   9   3     1279.35      964.87    521.06 o 
  23   9   3     2502.61     3110.62    657.90 o 
  25   9   3      215.08      730.47    595.12 o 
  27   9   3      709.56     1292.54   1007.72 o 
  29   9   3     1019.21      813.93    646.39 o 
  31   9   3       88.51      388.59    711.05 o 
   0  10   3      480.02     1388.31   1844.99 o 
   2  10   3    19308.28    22800.83   1297.58 o 
   4  10   3    75722.35    84305.32   2532.81 o 
   6  10   3     7212.78     8790.21   1277.79 o 
   8  10   3     6765.96     7828.45    930.47 o 
  10  10   3    32489.68    31619.98   1502.32 o 
  12  10   3    22038.47    22331.42   1657.58 o 
  14  10   3      883.46      954.59    646.94 o 
  16  10   3    48910.08    46887.21   2312.03 o 
  18  10   3    72830.96    74392.91   2216.17 o 
  20  10   3    11232.88    11876.72   1035.04 o 
  22  10   3      171.21        2.20    583.27 o 
  24  10   3    31319.21    28650.06   1418.81 o 
  26  10   3    19183.40    20100.18   1266.52 o 
  28  10   3     2264.88     1707.06    696.01 o 
  30  10   3     3567.96     4484.94    918.61 o 
   1  11   3      890.67     1273.93    720.49 o 
   3  11   3      847.13     1252.05    691.30 o 
   5  11   3      102.35      832.53    685.88 o 
   7  11   3     3399.79     2718.55    782.70 o 
   9  11   3     7189.93     6175.98    957.94 o 
  11  11   3      424.52      141.21    681.62 o 
  13  11   3     4193.91     3578.33    874.65 o 
  15  11   3      176.06     -912.66    608.44 o 
  17  11   3      448.86      745.59    659.46 o 
  19  11   3     2294.26     1637.40    725.03 o 
  21  11   3      206.43        9.00    796.49 o 
  23  11   3     2023.46     3351.39   1425.32 o 
  25  11   3       29.88      871.75    812.36 o 
  27  11   3     1503.71      868.06   1107.37 o 
   0  12   3    21866.76    22488.17   2202.72 o 
   2  12   3     2043.65     2523.97    883.64 o 
   4  12   3    17864.68    17198.14   1437.69 o 
   6  12   3     3708.98     3882.00    942.90 o 
   8  12   3    13534.50    13865.64   1278.87 o 
  10  12   3    19173.80    18804.89   1408.77 o 
  12  12   3     3196.09     1733.40    994.03 o 
  14  12   3     8648.83     6771.18    994.34 o 
  16  12   3      760.08      718.23    772.05 o 
  18  12   3     6436.82     7758.77   1031.23 o 
  20  12   3     1834.38     2567.42    958.61 o 
  22  12   3     2647.10     4452.73    993.75 o 
   1  13   3      285.22     -354.55    778.80 o 
   3  13   3      549.41     -197.90    838.26 o 
   5  13   3     4876.03     3001.50   1225.59 o 
   7  13   3       31.48     -167.48    848.18 o 
   9  13   3     2105.31      989.52    904.84 o 
  11  13   3      239.86    -1156.74    771.16 o 
  13  13   3      703.47     -903.68    795.38 o 
  15  13   3      165.20      812.59    814.63 o 
  17  13   3     2302.80     1422.46    869.36 o 
   0  14   3     1924.37     2002.17   1434.11 o 
   2  14   3     8726.20     7258.52   1304.63 o 
   4  14   3    11053.30     6619.06   1252.66 o 
   6  14   3     3988.54     1592.46   1000.73 o 
   8  14   3     4062.95     2803.53   1041.33 o 
  10  14   3    16720.64    13437.93   2187.41 o 
   0   0   4    77235.53    92268.10   2802.83 o 
   2   0   4   102228.09   115124.17   2425.36 o 
   4   0   4     5097.01     6049.42    493.74 o 
   6   0   4    50602.95    50039.70   1452.33 o 
   8   0   4    21374.80    26756.62   1589.13 o 
  10   0   4   203480.58   175393.25   3563.71 o 
  12   0   4   127006.45   135643.69   2857.44 o 
  14   0   4   138202.58   113915.02   2095.16 o 
  16   0   4    56070.57    62962.21   1419.04 o 
  18   0   4    84404.16    72535.91   1624.46 o 
  20   0   4    23793.93    26321.48    857.81 o 
  22   0   4    51572.73    47284.68   1283.54 o 
  24   0   4    30775.00    31073.11   1165.07 o 
  26   0   4    40596.94    43205.98   2281.36 o 
  28   0   4    13655.43    15418.64   1096.97 o 
  30   0   4    34627.17    37502.95   1679.14 o 
  32   0   4    22095.60    24899.06   1467.68 o 
  34   0   4    11752.44    13682.65   1203.80 o 
  36   0   4    17186.52    17794.60   1365.01 o 
  38   0   4    19525.21    24909.87   1626.49 o 
  40   0   4     7004.53     8187.32   1114.67 o 
   1   1   4    85185.31    93225.60   1426.89 o 
   3   1   4    18254.81    23333.14    497.06 o 
   5   1   4   111091.91   113471.04   1962.30 o 
   7   1   4    12717.54    13929.46    387.43 o 
   9   1   4   144302.39   139450.59   1937.34 o 
  11   1   4    10548.69    10088.27    301.78 o 
  13   1   4   195322.16   198514.58   2711.15 o 
  15   1   4     4024.70     4484.80    254.82 o 
  17   1   4    73602.05    70054.34   1163.68 o 
  19   1   4    13149.12    12124.03    420.02 o 
  21   1   4       35.01      272.87    219.28 o 
  23   1   4    22155.02    24342.55    921.33 o 
  25   1   4        7.41      -79.87    274.20 o 
  27   1   4    20493.23    22910.30    931.39 o 
  29   1   4    22860.81    25063.77    983.72 o 
  31   1   4     3442.99     3736.26    508.97 o 
  33   1   4     2364.03     2986.66    519.74 o 
  35   1   4     4040.38     5563.64    639.72 o 
  37   1   4     3678.80     4918.79    648.38 o 
  39   1   4       46.29      542.73    544.81 o 
   0   2   4   126080.17   157924.28   3288.34 o 
   2   2   4     4123.35     4457.63    228.52 o 
   4   2   4   278680.94   290928.13   3849.11 o 
   6   2   4    12343.13    15379.17    415.23 o 
   8   2   4    65784.50    62507.45    992.18 o 
  10   2   4   104206.53   112808.79   1641.52 o 
  12   2   4   112528.33   104983.22   1385.69 o 
  14   2   4    30905.59    32563.81    711.23 o 
  16   2   4    38955.21    33687.85    694.77 o 
  18   2   4     9642.65    11476.89    463.21 o 
  20   2   4     6482.85     5369.50    392.00 o 
  22   2   4     1869.49     2424.26    358.69 o 
  24   2   4    12004.26    12428.37    614.60 o 
  26   2   4    14713.25    14744.13   1032.91 o 
  28   2   4    37125.98    40581.28   1207.61 o 
  30   2   4    14219.95    13813.77    785.26 o 
  32   2   4     3005.82     4384.35    559.84 o 
  34   2   4     2522.83     2641.01    593.54 o 
  36   2   4     3718.99     3479.24    674.14 o 
  38   2   4      777.86     1591.54    611.37 o 
  40   2   4     2505.74     3239.68    741.22 o 
   1   3   4   173714.28   187929.58   2779.11 o 
   3   3   4    46137.40    44551.34    780.62 o 
   5   3   4   418574.44   421175.19   6327.24 o 
   7   3   4    32284.31    35729.45    684.26 o 
   9   3   4    65032.14    60537.96   1003.71 o 
  11   3   4     5745.66     6369.06    260.77 o 
  13   3   4   140602.17   132986.14   1923.97 o 
  15   3   4    37900.81    34353.55    707.73 o 
  17   3   4    54171.05    49835.83   1005.99 o 
  19   3   4    35438.02    33566.29    754.43 o 
  21   3   4    17012.79    18414.48    614.79 o 
  23   3   4    72029.49    74588.56   1526.71 o 
  25   3   4      306.62       17.94    279.28 o 
  27   3   4    19828.96    21033.75    974.50 o 
  29   3   4     9895.95    12043.17   1471.81 o 
  31   3   4    16776.83    18880.15   1043.57 o 
  33   3   4     6353.29     8690.74    842.84 o 
  35   3   4     2022.75     2988.19    625.67 o 
  37   3   4     4747.75     6371.26    792.73 o 
  39   3   4      138.26      -27.20    571.95 o 
   0   4   4      228.61      305.44    324.72 o 
   2   4   4     7019.78     7934.22    323.44 o 
   4   4   4    74165.87    76259.68   1268.81 o 
   6   4   4    32230.95    33839.34    690.35 o 
   8   4   4     8288.50     8321.25    391.65 o 
  10   4   4    16305.07    15094.93    483.81 o 
  12   4   4     2707.23     2840.98    229.05 o 
  14   4   4     1203.54      784.50    183.09 o 
  16   4   4    16437.27    16803.79    511.82 o 
  18   4   4    28668.01    25897.28    666.06 o 
  20   4   4    15138.76    16405.04    789.46 o 
  22   4   4     6127.14     5558.13    461.41 o 
  24   4   4     4041.85     5573.88    544.28 o 
  26   4   4    17063.78    17883.42    937.44 o 
  28   4   4     7461.88     6675.10    629.63 o 
  30   4   4     1178.22     1481.12    515.05 o 
  32   4   4     4806.20     5274.02    700.99 o 
  34   4   4     5978.17     5492.71   1076.30 o 
  36   4   4     1414.10     1341.59    578.45 o 
  38   4   4     1313.93     1912.39    636.68 o 
   1   5   4    12915.69    15164.31    549.23 o 
   3   5   4      686.69      414.32    195.54 o 
   5   5   4     9998.51     9942.42    407.64 o 
   7   5   4      731.03     1018.54    282.05 o 
   9   5   4    16324.56    16669.70    547.49 o 
  11   5   4      554.82      725.25    243.34 o 
  13   5   4    28297.51    28221.26    719.03 o 
  15   5   4      690.34     1031.30    254.72 o 
  17   5   4     3650.90     3802.81    510.51 o 
  19   5   4     5685.98     4225.31    430.08 o 
  21   5   4      653.76      202.46    434.04 o 
  23   5   4      801.34      647.68    382.81 o 
  25   5   4       14.33     -478.03    442.44 o 
  27   5   4     3121.64     2638.06    530.68 o 
  29   5   4     1016.17     1567.62    514.23 o 
  31   5   4      714.79       45.92    780.05 o 
  33   5   4        1.81       42.16    480.86 o 
  35   5   4     1175.35     1234.59    590.63 o 
  37   5   4     1513.78     2196.32    655.14 o 
   0   6   4    74086.13    78294.38   2532.89 o 
   2   6   4    74486.63    81754.89   1520.28 o 
   4   6   4   122033.11   128646.95   2323.78 o 
   6   6   4    76185.45    78660.08   1447.39 o 
   8   6   4   132123.58   133272.27   2197.71 o 
  10   6   4    57250.98    58344.19   1178.22 o 
  12   6   4    89944.26    88639.22   1602.72 o 
  14   6   4   102694.32   107004.48   1901.72 o 
  16   6   4    50958.04    48871.16   1192.10 o 
  18   6   4    25728.14    25990.32    863.75 o 
  20   6   4    73979.46    73431.17   2001.48 o 
  22   6   4    62241.71    60566.36   1719.93 o 
  24   6   4    43223.39    43905.34   1292.41 o 
  26   6   4    20703.89    20478.25   1066.24 o 
  28   6   4    38806.30    35850.24   1357.58 o 
  30   6   4    20888.97    18628.93   1091.69 o 
  32   6   4     9592.05    12130.86   1582.08 o 
  34   6   4    12280.53    13066.83   1559.08 o 
  36   6   4    18606.80    18914.46   1804.18 o 
   1   7   4    49602.46    51539.26   1384.07 o 
   3   7   4    36067.85    38707.83   1301.03 o 
   5   7   4   140051.41   142311.95   2597.07 o 
   7   7   4     6430.45     6725.56    527.11 o 
   9   7   4    74321.95    72148.44   1432.23 o 
  11   7   4     1267.79      642.20    326.22 o 
  13   7   4    66970.88    69151.19   1421.30 o 
  15   7   4    33465.32    33728.84   1001.73 o 
  17   7   4    17758.21    18609.40    805.63 o 
  19   7   4    21575.04    22588.92    965.49 o 
  21   7   4    12880.83    12381.83    894.49 o 
  23   7   4    26125.44    29070.98   1523.62 o 
  25   7   4       31.18      259.26    512.45 o 
  27   7   4    13110.05    14932.17   1133.26 o 
  29   7   4      714.19     1003.31    654.97 o 
  31   7   4    18499.59    19624.05   1497.96 o 
  33   7   4     3941.50     3578.68    932.04 o 
  35   7   4     1183.99     2303.48    676.43 o 
   0   8   4    12079.69    13802.01   1175.83 o 
   2   8   4    22059.55    22646.56    985.43 o 
   4   8   4     2748.88     3612.76    763.39 o 
   6   8   4    17884.02    20451.88    947.78 o 
   8   8   4     5568.89     5849.11    624.19 o 
  10   8   4     5593.47     5750.08    626.98 o 
  12   8   4     5739.65     6371.66    587.03 o 
  14   8   4    14178.89    16136.60    842.35 o 
  16   8   4     4326.16     2973.88    532.99 o 
  18   8   4    29263.28    28652.75   1101.48 o 
  20   8   4    21487.18    20575.68   1119.31 o 
  22   8   4     7544.44     7322.29    980.16 o 
  24   8   4     2290.64     1476.91    581.66 o 
  26   8   4     3048.90     3024.83    705.55 o 
  28   8   4     1013.73      194.02    663.42 o 
  30   8   4     3938.71     4086.14    892.19 o 
  32   8   4     1131.49     2599.82    843.80 o 
  34   8   4     2822.47     2989.42   1020.99 o 
   1   9   4      114.70      641.52    512.84 o 
   3   9   4      153.29     -570.20    476.07 o 
   5   9   4      282.36      155.13    476.41 o 
   7   9   4     1442.89      567.58    498.56 o 
   9   9   4     7431.38     6539.97    690.82 o 
  11   9   4     2703.41     4056.93    722.95 o 
  13   9   4      216.82      272.64    499.19 o 
  15   9   4     3385.20     3787.63    598.27 o 
  17   9   4     9700.69     9292.04    763.82 o 
  19   9   4      712.99     1321.05    519.67 o 
  21   9   4      445.61      782.72    576.72 o 
  23   9   4      436.57      524.90    613.41 o 
  25   9   4       78.94      677.55    682.05 o 
  27   9   4      888.47     1903.03    798.53 o 
  29   9   4       64.79      511.48    684.72 o 
  31   9   4        1.35       85.29    760.19 o 
   0  10   4    13293.64    12861.76   1303.63 o 
   2  10   4    15014.55    14971.44    965.57 o 
   4  10   4     6651.15     9130.48    820.80 o 
   6  10   4    14410.03    15307.91    975.83 o 
   8  10   4     8079.23     7522.83    764.15 o 
  10  10   4     6442.30     5240.38    741.05 o 
  12  10   4     5532.75     5922.93    797.87 o 
  14  10   4     8666.27     9241.85    917.25 o 
  16  10   4     2289.82     1669.24    640.80 o 
  18  10   4     9729.73    10488.97    962.70 o 
  20  10   4     6098.06     5806.75    812.98 o 
  22  10   4     1998.04     1416.65    654.24 o 
  24  10   4     1494.29      911.17    647.26 o 
  26  10   4     4874.26     4159.68    853.37 o 
  28  10   4     4989.59     3437.67    869.43 o 
   1  11   4    17025.11    18351.54   1801.01 o 
   3  11   4     6385.62     6382.31   1141.75 o 
   5  11   4    21947.78    23203.80   1219.69 o 
   7  11   4        9.36     1151.47    626.92 o 
   9  11   4    54875.18    54715.12   1714.59 o 
  11  11   4     4781.75     4400.53    817.35 o 
  13  11   4    37629.20    36718.08   1571.34 o 
  15  11   4     6219.02     5036.37    886.43 o 
  17  11   4     9237.67     9535.75    986.28 o 
  19  11   4    11439.16    10680.35   1213.63 o 
  21  11   4      694.03     1358.84    977.83 o 
  23  11   4     9703.42    13203.85   1754.21 o 
  25  11   4        0.35      499.04    792.21 o 
   0  12   4    23925.84    22065.71   2332.90 o 
   2  12   4    12585.63    12360.77   1049.55 o 
   4  12   4     7252.41     6207.62    865.84 o 
   6  12   4    26883.05    28330.96   1393.14 o 
   8  12   4    42269.79    39305.11   1586.34 o 
  10  12   4    18447.32    16423.40   1264.34 o 
  12  12   4    15692.97    15498.62   1227.56 o 
  14  12   4    26147.20    26058.08   1487.49 o 
  16  12   4    13413.15    13133.36   1214.19 o 
  18  12   4     2368.67     2479.52    961.76 o 
  20  12   4     5811.04     6220.07   1129.10 o 
  22  12   4    13494.37    12042.09   1334.45 o 
   1  13   4     3695.25     4221.63    847.22 o 
   3  13   4     3005.60     2456.98    801.89 o 
   5  13   4     1838.06     3317.28    818.10 o 
   7  13   4      169.19      -59.74    729.05 o 
   9  13   4    10247.56     9505.71   1145.51 o 
  11  13   4     1001.67      -98.23    951.45 o 
  13  13   4     1974.04     1918.27    895.57 o 
  15  13   4      169.94       24.10    819.33 o 
  17  13   4     2179.38     1694.79    926.18 o 
   0  14   4     2929.37     4207.18   1322.38 o 
   2  14   4     2113.44      521.71    782.41 o 
   4  14   4     4473.83     3374.73    921.32 o 
   6  14   4     5510.76     3263.12    921.15 o 
   8  14   4     4904.73     2578.60    935.86 o 
   1   1   5     3451.06     3300.07    334.98 o 
   3   1   5    19957.29    24947.21    696.65 o 
   5   1   5    42518.91    41535.42    843.94 o 
   7   1   5     2429.34     2719.00    236.99 o 
   9   1   5    36469.74    33995.89    772.92 o 
  11   1   5     3772.26     3577.79    263.78 o 
  13   1   5    18585.31    19898.65    505.97 o 
  15   1   5    15207.08    17506.08    432.80 o 
  17   1   5     6146.83     4286.77    394.20 o 
  19   1   5    17795.95    17119.42    668.99 o 
  21   1   5      101.84      -42.27    224.10 o 
  23   1   5     9164.56    10894.08    529.82 o 
  25   1   5      490.56       16.67    307.39 o 
  27   1   5    11734.78    11349.48    631.99 o 
  29   1   5     3057.32     3547.88    504.38 o 
  31   1   5     9805.19     9204.99    711.85 o 
  33   1   5      446.95      190.38    449.48 o 
  35   1   5     3056.13     2807.77    628.18 o 
  37   1   5     1216.80     1777.16    607.55 o 
  39   1   5       17.56     -637.15    520.23 o 
   0   2   5    54101.45    55564.27   1392.36 o 
   2   2   5   213056.50   236203.28   3180.17 o 
   4   2   5   563483.81   625061.63   8087.18 o 
   6   2   5      181.14      353.31    244.08 o 
   8   2   5     5697.30     5816.24    306.21 o 
  10   2   5   288194.47   278842.88   3992.11 o 
  12   2   5   129445.41   118248.27   1797.79 o 
  14   2   5     5316.50     4598.08    255.38 o 
  16   2   5    91016.58    93878.48   1474.87 o 
  18   2   5   265749.84   258333.19   3774.13 o 
  20   2   5    19699.01    20809.57    697.82 o 
  22   2   5      333.67      716.26    325.94 o 
  24   2   5   106525.57   110330.95   2071.34 o 
  26   2   5   100828.48   101346.46   1980.15 o 
  28   2   5      257.67       15.27    362.42 o 
  30   2   5     7823.11     6671.59    707.03 o 
  32   2   5    57086.11    65392.32   1910.26 o 
  34   2   5    15760.76    18198.46   1681.71 o 
  36   2   5      263.25      170.88    536.98 o 
  38   2   5    19995.63    20899.94   1224.77 o 
  40   2   5    15474.75    23276.15   1328.33 o 
   1   3   5     9938.61    13602.17    545.10 o 
   3   3   5      337.09     1147.23    175.84 o 
   5   3   5    23095.04    24236.28    549.27 o 
   7   3   5     1434.71      832.91    200.28 o 
   9   3   5    24611.94    22274.45    534.81 o 
  11   3   5     4403.20     3548.07    305.34 o 
  13   3   5     8873.74    11980.70    452.74 o 
  15   3   5     2329.59     3327.02    249.84 o 
  17   3   5    11721.67     9842.30    450.22 o 
  19   3   5     1450.87      512.76    283.21 o 
  21   3   5      231.25      403.87    272.48 o 
  23   3   5       26.65     -359.98    350.37 o 
  25   3   5      147.35     -131.77    379.64 o 
  27   3   5     9107.28     9079.93    669.12 o 
  29   3   5     4281.24     5183.75    741.30 o 
  31   3   5     5021.76     4720.94    647.38 o 
  33   3   5      497.99      889.15    516.87 o 
  35   3   5     1533.10     1493.67    608.66 o 
  37   3   5      180.61      772.81    575.84 o 
  39   3   5       46.36       93.07    559.29 o 
   0   4   5     1282.30     3602.52    395.04 o 
   2   4   5   117059.48   136705.38   2000.32 o 
   4   4   5   322311.84   345145.13   4611.28 o 
   6   4   5    39302.21    43169.12    824.34 o 
   8   4   5    28478.92    27953.11    627.10 o 
  10   4   5   139710.23   141102.33   2077.67 o 
  12   4   5    76641.34    73152.45   1225.01 o 
  14   4   5      916.60      643.77    229.10 o 
  16   4   5    15389.16    16221.40    622.06 o 
  18   4   5    71272.84    69773.31   1575.07 o 
  20   4   5    18605.21    18913.69    807.26 o 
  22   4   5     4847.57     5457.31    590.97 o 
  24   4   5    55095.10    52336.93   1545.03 o 
  26   4   5    32028.46    35242.96   1336.37 o 
  28   4   5    25079.89    22127.51   1068.36 o 
  30   4   5    40275.99    39587.36   1276.76 o 
  32   4   5    28144.00    29112.24   1318.77 o 
  34   4   5     4115.46     6792.32    810.76 o 
  36   4   5     7528.72     8314.31    888.41 o 
  38   4   5     8646.94    11225.90   1126.87 o 
   1   5   5     1138.99      867.32    279.66 o 
   3   5   5     6894.40     5994.21    385.21 o 
   5   5   5    18262.94    18287.42    539.58 o 
   7   5   5      726.78     1048.98    239.96 o 
   9   5   5     3456.12     3622.92    306.81 o 
  11   5   5     1004.87      782.55    259.43 o 
  13   5   5    27066.60    27581.16    723.30 o 
  15   5   5    10262.14    10375.58    546.18 o 
  17   5   5    14818.75    13316.98   1101.46 o 
  19   5   5     3954.31     3859.10    480.28 o 
  21   5   5     7297.95     8285.33    850.02 o 
  23   5   5    10651.77    10440.42    881.50 o 
  25   5   5      115.55       24.16    409.47 o 
  27   5   5     2218.96      760.34    465.43 o 
  29   5   5      447.82      334.41    487.69 o 
  31   5   5     4310.79     5075.07    612.47 o 
  33   5   5     2612.36     2452.32    612.00 o 
  35   5   5       96.09      282.93    529.73 o 
  37   5   5      882.70     2523.88    673.33 o 
   0   6   5   168691.34   174752.08   3958.32 o 
   2   6   5    10190.70    13295.07    578.84 o 
   4   6   5    28593.33    28448.96    721.31 o 
   6   6   5     6364.51     6406.48    396.29 o 
   8   6   5    26489.20    25975.50    727.97 o 
  10   6   5    50434.34    49255.79   1068.70 o 
  12   6   5    24298.20    25250.95    741.30 o 
  14   6   5    33742.42    34692.16    963.04 o 
  16   6   5     2604.93     2314.90    404.31 o 
  18   6   5    37680.29    36423.15   1144.86 o 
  20   6   5      283.08     -370.70    434.70 o 
  22   6   5    16350.47    16850.18    995.77 o 
  24   6   5     2474.19     2499.14    625.09 o 
  26   6   5     5365.78     6717.18    831.07 o 
  28   6   5     2440.36     2247.29    752.37 o 
  30   6   5      626.12     1128.86    648.31 o 
  32   6   5     2959.36     2384.44    631.47 o 
  34   6   5     2702.00     2266.89    646.54 o 
  36   6   5     7817.20     9342.32    978.37 o 
   1   7   5     2595.29     3717.93    435.43 o 
   3   7   5     4570.94     4242.24    471.43 o 
   5   7   5     1048.33      532.48    384.37 o 
   7   7   5     1692.78     1782.74    347.28 o 
   9   7   5     3212.18     3628.24    434.35 o 
  11   7   5      160.79     -219.27    304.78 o 
  13   7   5     6633.76     7527.74    580.56 o 
  15   7   5      369.59      371.58    384.20 o 
  17   7   5       77.63      175.76    357.47 o 
  19   7   5      195.30      480.25    454.67 o 
  21   7   5      256.25     -326.44    496.63 o 
  23   7   5     1180.62      429.60    518.93 o 
  25   7   5     1108.90      246.79    623.09 o 
  27   7   5      414.96      747.11    659.35 o 
  29   7   5      274.14      390.79    644.51 o 
  31   7   5      296.76     -423.18    784.15 o 
  33   7   5      908.83     1380.59    781.00 o 
  35   7   5      115.18      785.67    712.00 o 
   0   8   5      300.24     3134.78    788.39 o 
   2   8   5    49784.28    56122.80   1545.12 o 
   4   8   5   140583.41   143513.56   2699.89 o 
   6   8   5     8997.71    10952.53    729.80 o 
   8   8   5      907.11      736.69    426.87 o 
  10   8   5    63917.91    65496.66   1401.81 o 
  12   8   5    80951.16    79656.10   1599.85 o 
  14   8   5     5953.52     4701.96    524.61 o 
  16   8   5     9678.83     9885.46    659.05 o 
  18   8   5    68984.57    69008.27   1938.73 o 
  20   8   5    20778.44    19733.11   1422.70 o 
  22   8   5      719.36      538.19    602.15 o 
  24   8   5    31622.01    31965.20   1700.70 o 
  26   8   5    32444.46    33794.91   1642.33 o 
  28   8   5     1643.54     1822.69    750.31 o 
  30   8   5     2764.58     3331.25   1070.04 o 
  32   8   5    22041.77    22789.85   2242.76 o 
   1   9   5    12289.95    13444.41    889.49 o 
   3   9   5     8201.04     8257.74    733.92 o 
   5   9   5    17780.99    18097.14   1163.63 o 
   7   9   5      536.55      504.52    484.26 o 
   9   9   5    10750.97    11783.15    985.67 o 
  11   9   5      399.86      146.95    475.78 o 
  13   9   5    13633.09    12139.66    802.12 o 
  15   9   5      100.37     -102.70    455.97 o 
  17   9   5     9323.58    10311.33   1309.72 o 
  19   9   5     3012.87     3035.48    733.21 o 
  21   9   5     6009.17     4533.59    766.07 o 
  23   9   5     6730.09     7143.19   1123.60 o 
  25   9   5       10.18     2054.70    729.68 o 
  27   9   5     2126.08     2013.91   1140.48 o 
  29   9   5        5.09     -202.76    751.68 o 
  31   9   5      792.41     1650.02    838.93 o 
   0  10   5    85895.50    89563.37   4349.92 o 
   2  10   5    34222.71    35668.76   1366.81 o 
   4  10   5     5583.79     6715.93    742.27 o 
   6  10   5    50816.39    51209.42   1581.66 o 
   8  10   5    68449.55    66578.41   1839.46 o 
  10  10   5     5341.57     4259.55    696.59 o 
  12  10   5     4161.43     2908.34    696.83 o 
  14  10   5    51956.68    51404.91   1764.70 o 
  16  10   5    11493.19    11805.88   1188.61 o 
  18  10   5     1797.18     1463.77    679.64 o 
  20  10   5    18984.46    17987.23   1173.39 o 
  22  10   5    23115.97    22435.88   1283.55 o 
  24  10   5     1654.58     2227.96    881.75 o 
  26  10   5     5049.64     4893.28    941.61 o 
  28  10   5    21633.96    21424.69   1672.78 o 
   1  11   5      379.67     -267.90    567.92 o 
   3  11   5     4229.41     3897.50    868.86 o 
   5  11   5      184.26      260.77    598.53 o 
   7  11   5      175.08     -856.10    570.73 o 
   9  11   5      297.54      446.91    618.32 o 
  11  11   5        1.88     -104.79    646.53 o 
  13  11   5      936.60     1041.84    708.82 o 
  15  11   5      447.44      592.42    772.36 o 
  17  11   5       25.29       70.02    727.59 o 
  19  11   5        0.47     -708.89    866.99 o 
  21  11   5        3.95     1728.91    892.41 o 
  23  11   5      823.91      724.41    850.14 o 
  25  11   5      243.30      812.65    930.86 o 
   0  12   5    30807.73    30180.84   2031.13 o 
   2  12   5      307.94     2103.17    732.60 o 
   4  12   5    16831.69    16890.33   1156.35 o 
   6  12   5     6512.76     6739.85    910.91 o 
   8  12   5    13019.53    12009.46   1032.48 o 
  10  12   5     7920.50     7267.35   1209.20 o 
  12  12   5      507.45     -430.33    737.61 o 
  14  12   5    12115.60    13015.86   1175.59 o 
  16  12   5      245.51     -562.87    833.10 o 
  18  12   5    15386.65    13931.50   1428.10 o 
  20  12   5      925.43     2104.92    942.60 o 
   1  13   5     3046.17     2961.56    847.09 o 
   3  13   5       40.76       20.37    717.85 o 
   5  13   5     3710.02     2880.40    826.88 o 
   7  13   5       47.46      175.32    724.57 o 
   9  13   5     6289.89     5914.78   1047.47 o 
  11  13   5      600.72    -1027.07    768.20 o 
  13  13   5     3269.14     3279.99    959.37 o 
  15  13   5       27.72     -414.11    824.97 o 
   0  14   5    12264.74    10135.77   1581.12 o 
   2  14   5     9102.20     8942.90   1101.32 o 
   4  14   5     7506.44     6651.64   1005.72 o 
   6  14   5     9313.66     8747.53   1164.64 o 
   0   0   6   697201.63   792530.88  21797.96 o 
   2   0   6    65057.54    76294.84   1776.52 o 
   4   0   6    28199.01    28573.25    928.11 o 
   6   0   6   282807.03   312725.78   7300.53 o 
   8   0   6   455715.06   434276.28   9970.50 o 
  10   0   6     2622.30     4327.15    532.00 o 
  12   0   6    91175.62    84203.48   2385.66 o 
  14   0   6   317103.34   315199.28  10878.90 o 
  16   0   6   115152.83   100882.85   2213.10 o 
  18   0   6     4938.95     6581.66    479.76 o 
  20   0   6   145152.72   141964.78   3249.12 o 
  22   0   6    94189.78   101192.04   2528.20 o 
  24   0   6    27174.77    27919.23   1166.46 o 
  26   0   6     1633.46      906.46    444.37 o 
  28   0   6    52525.40    58447.59   2167.51 o 
  30   0   6    24752.24    27646.15   2205.83 o 
  32   0   6    14096.78    13642.10   2131.96 o 
  34   0   6    17876.73    22082.62   2038.93 o 
  36   0   6    58292.28    77485.91   3617.88 o 
  38   0   6     9893.86    13288.19   1664.47 o 
   1   1   6     7505.07     5862.07    307.41 o 
   3   1   6     3392.12     5325.10    292.76 o 
   5   1   6    29284.39    34286.16    847.01 o 
   7   1   6     8832.57     8711.80    382.47 o 
   9   1   6    11665.86    11805.67    667.27 o 
  11   1   6     8396.84     8918.58    437.63 o 
  13   1   6    24686.07    21489.44    724.30 o 
  15   1   6    32438.51    29259.60    874.28 o 
  17   1   6     6171.05     7768.19    456.71 o 
  19   1   6    16537.35    17008.96    844.48 o 
  21   1   6     5039.84     5688.74    460.11 o 
  23   1   6    11112.36    11311.14    565.41 o 
  25   1   6      189.56       74.20    276.00 o 
  27   1   6     1839.64     1343.70    408.26 o 
  29   1   6     2335.56     2417.93    530.02 o 
  31   1   6     1742.09     2106.40    543.72 o 
  33   1   6     2522.70     1364.67    859.67 o 
  35   1   6       35.14      238.33    522.01 o 
  37   1   6     1910.45     1829.74    758.64 o 
  39   1   6       17.42      607.61    670.21 o 
   0   2   6     9745.22    11610.13    587.54 o 
   2   2   6     4276.71     3939.24    449.11 o 
   4   2   6     1862.34     1385.64    223.58 o 
   6   2   6    39525.12    40259.00    971.07 o 
   8   2   6    68833.55    72162.51   1254.01 o 
  10   2   6    59439.71    57604.07   1069.07 o 
  12   2   6    10327.26    10405.47    428.19 o 
  14   2   6    48078.96    45682.03    852.20 o 
  16   2   6     8849.90    10219.94    386.61 o 
  18   2   6     3525.65     4345.76    622.96 o 
  20   2   6     3485.69     3540.95    380.49 o 
  22   2   6    32262.44    32199.57   1204.06 o 
  24   2   6     3717.83     3520.27    447.40 o 
  26   2   6      909.81     1321.29    399.32 o 
  28   2   6     5369.87     6600.70    619.39 o 
  30   2   6    29562.94    29266.98   1239.57 o 
  32   2   6     1401.92     1961.15    546.17 o 
  34   2   6      942.79      739.44    498.62 o 
  36   2   6     3022.81     3483.46    689.21 o 
  38   2   6     2807.58     2998.04    673.54 o 
   1   3   6    88425.98   110258.27   1646.85 o 
   3   3   6    19595.58    18364.04    499.84 o 
   5   3   6    89129.16    89530.83   1403.08 o 
   7   3   6     2627.95     2836.90    307.20 o 
   9   3   6    75269.09    73465.91   1211.52 o 
  11   3   6    13058.96    12703.87    483.30 o 
  13   3   6    84954.55    81003.59   1434.18 o 
  15   3   6     3957.26     3475.50    323.19 o 
  17   3   6    10395.76     9957.80    661.64 o 
  19   3   6    13386.29    13947.66    841.53 o 
  21   3   6      195.16     -148.94    544.63 o 
  23   3   6    29223.19    29498.80   1017.76 o 
  25   3   6      857.54     1506.52    448.51 o 
  27   3   6    11000.66    12837.91    766.90 o 
  29   3   6      332.84      688.71    507.99 o 
  31   3   6     5597.65     5237.20    709.36 o 
  33   3   6     1444.21     1829.01    571.37 o 
  35   3   6     2594.14     3490.35    694.81 o 
  37   3   6      558.46      779.97    613.17 o 
   0   4   6   504128.28   563082.56  11193.63 o 
   2   4   6    43795.68    53266.47   1631.27 o 
   4   4   6    20182.04    19896.63    536.03 o 
   6   4   6   120310.20   121132.99   1826.71 o 
   8   4   6   109397.86   111602.55   1833.74 o 
  10   4   6    13492.72    13510.54    471.42 o 
  12   4   6      783.79     1226.65    297.13 o 
  14   4   6   140887.03   142588.02   2144.64 o 
  16   4   6    15669.53    14157.75    688.02 o 
  18   4   6    14267.71    13054.48    700.95 o 
  20   4   6    33195.21    28838.75   1097.88 o 
  22   4   6    77002.89    76502.37   2085.77 o 
  24   4   6      222.04      810.30    504.64 o 
  26   4   6     1766.47     1328.17    504.81 o 
  28   4   6    33202.92    36594.24   1340.09 o 
  30   4   6    16021.73    17870.82   1340.99 o 
  32   4   6        8.09     -230.82    468.57 o 
  34   4   6     2056.18     3293.02    995.49 o 
  36   4   6    15192.98    18753.57   1189.78 o 
  38   4   6     2597.62     4021.09    756.83 o 
   1   5   6       68.53      -38.71    179.19 o 
   3   5   6      466.03       14.23    209.24 o 
   5   5   6      157.42     -124.69    223.73 o 
   7   5   6      929.99      657.11    247.21 o 
   9   5   6      411.88       49.74    224.02 o 
  11   5   6      457.83      624.06    244.65 o 
  13   5   6      416.61        6.94    249.11 o 
  15   5   6     2590.53     1246.87    411.13 o 
  17   5   6      194.86      497.70    394.97 o 
  19   5   6     1077.76      356.44    419.39 o 
  21   5   6      122.83      -58.17    408.51 o 
  23   5   6     1474.95     1022.97    643.44 o 
  25   5   6       12.06     -404.95    492.67 o 
  27   5   6      709.20     1120.16    593.68 o 
  29   5   6      385.60     -773.94    559.70 o 
  31   5   6     2398.16     2083.81    682.18 o 
  33   5   6        0.59     -296.01    506.42 o 
  35   5   6        5.51      -39.80    553.50 o 
  37   5   6      152.63      242.58    584.53 o 
   0   6   6   107368.62   118442.24   2894.70 o 
   2   6   6    73453.05    78013.88   1498.13 o 
   4   6   6     5458.27     7006.27    412.56 o 
   6   6   6    50717.84    50643.97   1022.36 o 
   8   6   6    30856.38    31631.19    789.63 o 
  10   6   6    10186.28    10132.50    488.00 o 
  12   6   6    52388.41    50691.12   1106.18 o 
  14   6   6   118836.30   119992.56   2229.07 o 
  16   6   6    15132.32    15216.94   1367.56 o 
  18   6   6    21187.36    19912.42    950.49 o 
  20   6   6    65592.29    63324.00   1758.16 o 
  22   6   6    72802.99    75628.77   2274.36 o 
  24   6   6    14178.10    13365.58   1021.59 o 
  26   6   6    10624.65     9650.27    943.19 o 
  28   6   6    11811.94    12182.38   1070.45 o 
  30   6   6    22035.48    22648.26   1948.85 o 
  32   6   6     2404.11     2069.96    871.53 o 
  34   6   6     9468.38     8250.42   1014.82 o 
   1   7   6    31456.52    35251.74    952.09 o 
   3   7   6     5547.66     4600.56    468.78 o 
   5   7   6    26364.26    25140.18    729.84 o 
   7   7   6       41.67      268.74    293.51 o 
   9   7   6    26303.14    26408.04    799.45 o 
  11   7   6     4101.67     3930.28    427.71 o 
  13   7   6    22651.15    24013.17    881.33 o 
  15   7   6      752.33      -17.27    418.98 o 
  17   7   6     5973.21     6766.47    632.45 o 
  19   7   6     5698.58     5251.49    622.88 o 
  21   7   6      752.82      490.70    558.29 o 
  23   7   6     9345.60     9199.65    945.11 o 
  25   7   6      139.75      264.43    589.46 o 
  27   7   6     5591.20     7043.28    921.86 o 
  29   7   6      662.52      958.56    685.77 o 
  31   7   6     3389.09     3836.25    832.94 o 
  33   7   6      778.16     1203.31    756.27 o 
   0   8   6     1706.02     2277.81    626.83 o 
   2   8   6    12744.01    14980.83    731.15 o 
   4   8   6    80939.09    81503.13   1795.73 o 
   6   8   6       94.65      510.29    431.98 o 
   8   8   6      733.65      661.08    359.97 o 
  10   8   6     9326.95     8209.41    559.85 o 
  12   8   6    15174.00    15688.28    760.69 o 
  14   8   6     1063.11      777.63    433.54 o 
  16   8   6    52001.53    50232.05   1452.87 o 
  18   8   6    85600.41    82736.02   1986.41 o 
  20   8   6    13018.81    13150.03    946.10 o 
  22   8   6      656.38     1350.62    762.11 o 
  24   8   6    28680.85    30597.52   2242.91 o 
  26   8   6    10592.32     9892.12   1042.73 o 
  28   8   6      128.95      404.04    694.06 o 
  30   8   6      231.01     2034.22   1165.45 o 
  32   8   6     7616.46     8807.51   1120.83 o 
   1   9   6       41.77      169.14    510.30 o 
   3   9   6     1011.33     1658.30    544.73 o 
   5   9   6      700.90     1387.77    533.23 o 
   7   9   6      152.94      286.08    439.70 o 
   9   9   6      840.03     1509.26    485.38 o 
  11   9   6      244.10     1553.07    540.17 o 
  13   9   6     1449.66     1441.87    481.38 o 
  15   9   6      258.22      229.67    497.52 o 
  17   9   6     2378.75     1656.58    555.08 o 
  19   9   6     1367.29      853.13    607.62 o 
  21   9   6     2973.40     2536.00   1046.67 o 
  23   9   6      552.17     1398.14    693.86 o 
  25   9   6       16.39       71.43    674.28 o 
  27   9   6     1075.13     1865.28    824.03 o 
  29   9   6      218.01      319.65    775.04 o 
   0  10   6    47711.23    47018.43   2179.31 o 
   2  10   6     1013.14     1388.99    589.30 o 
   4  10   6      465.21     1107.30    579.71 o 
   6  10   6    25786.32    25144.64   1185.24 o 
   8  10   6    25694.28    26555.46   1201.56 o 
  10  10   6     6764.41     6263.44    839.41 o 
  12  10   6      954.78      198.04    619.32 o 
  14  10   6    23104.44    23082.67   3000.81 o 
  16  10   6     5198.29     2346.38    680.17 o 
  18  10   6     1073.55      788.69    856.70 o 
  20  10   6     8288.73     7419.01   1108.28 o 
  22  10   6    12343.72    14247.75   1258.55 o 
  24  10   6      326.11     1807.41    793.99 o 
  26  10   6       34.34      295.55    708.78 o 
   1  11   6     6298.44     6322.92    920.82 o 
   3  11   6      478.51      679.67    612.83 o 
   5  11   6    19972.08    17483.50   1173.98 o 
   7  11   6        5.55      349.62    617.78 o 
   9  11   6    10448.40     8937.68    974.87 o 
  11  11   6      825.25     1204.13    727.77 o 
  13  11   6     7244.31     7493.64   1094.69 o 
  15  11   6     4456.26     4372.84   1283.51 o 
  17  11   6     3755.71     4448.01   1010.04 o 
  19  11   6     4860.61     1851.05    948.46 o 
  21  11   6      971.54      346.67    930.76 o 
  23  11   6     2149.26     2259.87    833.06 o 
   0  12   6     2450.35     3708.33   1126.99 o 
   2  12   6    22920.67    24281.67   1337.12 o 
   4  12   6    47219.71    46672.45   1684.37 o 
   6  12   6    11123.59     9577.21    979.55 o 
   8  12   6    11098.32     9822.30   1076.36 o 
  10  12   6    43779.66    41091.29   1827.52 o 
  12  12   6    32946.04    32117.84   1838.99 o 
  14  12   6     8259.67     6348.74   2248.06 o 
  16  12   6    14483.34    13464.79   1413.46 o 
  18  12   6    28641.18    25926.14   2324.84 o 
  20  12   6    12045.37     9695.65   1632.23 o 
   1  13   6     1941.18      108.59   1036.07 o 
   3  13   6     1627.59     1820.50    801.45 o 
   5  13   6      833.49     1023.28    769.07 o 
   7  13   6       40.87     -502.18    788.76 o 
   9  13   6     1921.21      909.08    865.18 o 
  11  13   6      218.65      498.01    967.26 o 
  13  13   6      443.59     -326.59    855.16 o 
   1   1   7    43866.92    45436.85    878.86 o 
   3   1   7     8488.91     8732.53    363.53 o 
   5   1   7    77586.38    77729.89   1316.37 o 
   7   1   7    12752.49    13693.86    569.53 o 
   9   1   7    59827.11    58156.44   1306.26 o 
  11   1   7     3880.92     3652.59    514.80 o 
  13   1   7   104435.74   106566.82   1926.58 o 
  15   1   7       23.86     -114.88    274.50 o 
  17   1   7    25634.75    25033.68    777.02 o 
  19   1   7    14984.97    14624.10    625.01 o 
  21   1   7     1720.58     1468.40    534.45 o 
  23   1   7    43246.91    46086.72   1184.65 o 
  25   1   7     9868.62     9951.73    612.84 o 
  27   1   7     8027.09     8882.56    701.32 o 
  29   1   7     2797.96     3343.32    601.71 o 
  31   1   7     8020.10     7853.84    778.75 o 
  33   1   7     2377.59     4039.25    842.03 o 
  35   1   7     5894.58     7312.82    982.14 o 
  37   1   7     2755.15     3315.98    838.79 o 
   0   2   7   267894.97   299429.63   7902.55 o 
   2   2   7   118348.88   132345.48   2497.90 o 
   4   2   7    55083.05    57937.95   1067.88 o 
   6   2   7   122406.48   129925.83   1917.08 o 
   8   2   7   110975.90   113065.63   1833.76 o 
  10   2   7    39023.27    39389.29    842.78 o 
  12   2   7    63959.92    63677.15   1205.02 o 
  14   2   7   114233.52   109591.12   1986.56 o 
  16   2   7    16008.05    16377.39    652.01 o 
  18   2   7    15969.96    15557.98    745.60 o 
  20   2   7    52709.34    52759.76   1372.24 o 
  22   2   7    71029.56    72727.60   2407.95 o 
  24   2   7    14702.10    15749.34    949.88 o 
  26   2   7    20217.19    22061.46    954.17 o 
  28   2   7    31495.22    33707.41   1259.28 o 
  30   2   7    32944.19    35115.24   1358.17 o 
  32   2   7     9269.84     9556.61    863.33 o 
  34   2   7    16589.06    18153.55   1137.78 o 
  36   2   7    20612.12    22804.77   1449.48 o 
  38   2   7     8975.74    11443.28   1161.49 o 
   1   3   7    77293.22    82304.63   1322.87 o 
   3   3   7    10429.75    11632.32    447.16 o 
   5   3   7    52744.41    57505.69   1020.18 o 
   7   3   7     7561.34     7524.00    513.42 o 
   9   3   7    23911.06    23259.60    713.48 o 
  11   3   7     5715.19     5670.02    375.51 o 
  13   3   7    27137.34    25734.78    706.46 o 
  15   3   7     6424.47     6735.75    468.88 o 
  17   3   7    21969.29    22018.96    860.34 o 
  19   3   7    12275.01    13386.47    905.55 o 
  21   3   7      235.77     -617.15    411.43 o 
  23   3   7     8299.96     7564.58    715.70 o 
  25   3   7       22.97      160.35    498.66 o 
  27   3   7     6936.08     5959.24    791.52 o 
  29   3   7     4199.46     3751.71    558.18 o 
  31   3   7     1039.48     2104.08    585.98 o 
  33   3   7        5.08      -91.74    488.71 o 
  35   3   7      112.77     -406.12    800.64 o 
  37   3   7     3174.21     4134.16    916.08 o 
   0   4   7      558.06      758.52    226.89 o 
   2   4   7    23971.30    23806.41    595.61 o 
   4   4   7   118295.84   133859.73   2010.75 o 
   6   4   7    72269.98    71589.41   1231.17 o 
   8   4   7    76332.48    80141.43   1504.32 o 
  10   4   7    10692.21    10803.16    443.06 o 
  12   4   7    17474.24    18790.93    638.74 o 
  14   4   7    56017.49    56118.52   1181.35 o 
  16   4   7    24415.24    23802.55   1063.81 o 
  18   4   7      592.20      492.16    422.29 o 
  20   4   7    24839.07    25059.44   1103.70 o 
  22   4   7    22283.61    20524.69   1019.99 o 
  24   4   7    10807.02    12845.16    993.82 o 
  26   4   7    14239.20    14099.93   1610.41 o 
  28   4   7    61498.37    64832.83   2648.64 o 
  30   4   7    25402.01    25471.52   1240.48 o 
  32   4   7     3594.30     4458.91    826.35 o 
  34   4   7     5074.45     4803.70    864.33 o 
  36   4   7    14727.43    14378.34   1271.56 o 
   1   5   7    26560.45    29006.88    687.30 o 
   3   5   7     2151.57     2127.92    354.56 o 
   5   5   7   162429.81   166083.45   2460.16 o 
   7   5   7     5980.20     6226.92    390.85 o 
   9   5   7    68095.49    67310.91   1832.96 o 
  11   5   7     8529.24     8550.23    498.03 o 
  13   5   7    67920.03    66946.16   1327.47 o 
  15   5   7    43391.78    44048.17   1119.57 o 
  17   5   7    39124.04    36876.20   1460.54 o 
  19   5   7    17618.90    16102.49    952.04 o 
  21   5   7     7382.39     7275.50    952.34 o 
  23   5   7    16417.23    15641.50   1083.82 o 
  25   5   7     2357.97     2007.80    647.43 o 
  27   5   7    14497.97    15143.56   1687.08 o 
  29   5   7     4673.25     4549.14    826.68 o 
  31   5   7    21024.51    20413.90   1312.85 o 
  33   5   7     2877.28     2549.55    746.81 o 
  35   5   7      972.26     1809.85   1376.90 o 
   0   6   7     2393.91     2599.32    563.35 o 
   2   6   7    10838.12    12361.55    603.96 o 
   4   6   7      387.34      646.59    275.98 o 
   6   6   7     3948.21     4685.68    379.72 o 
   8   6   7     5695.17     5442.97    406.40 o 
  10   6   7     1999.25     2141.72    354.92 o 
  12   6   7     3672.11     2907.33    398.48 o 
  14   6   7     1489.70     1200.13    435.88 o 
  16   6   7     7638.21     8069.76    723.34 o 
  18   6   7     4642.13     4750.32    615.74 o 
  20   6   7     1880.69     2184.90    631.52 o 
  22   6   7       78.99     -270.70    510.77 o 
  24   6   7     2033.84      823.53    562.30 o 
  26   6   7       24.68     -473.50    671.94 o 
  28   6   7     4150.66     4839.75    820.12 o 
  30   6   7      238.48     -498.66    799.87 o 
  32   6   7      668.01     1211.91    731.95 o 
  34   6   7        5.13     1176.95    995.98 o 
   1   7   7     3545.30     2782.79    455.24 o 
   3   7   7        2.27       26.18    355.85 o 
   5   7   7     1055.72      945.10    379.59 o 
   7   7   7     2009.76     2188.64    414.05 o 
   9   7   7      776.41      314.80    323.03 o 
  11   7   7      846.70      533.66    369.14 o 
  13   7   7      955.15      582.57    429.77 o 
  15   7   7       71.05      215.59    415.52 o 
  17   7   7      418.49      240.59    445.56 o 
  19   7   7     1236.52      954.77    526.34 o 
  21   7   7       15.55     -349.32    578.37 o 
  23   7   7      728.74     -320.32    557.59 o 
  25   7   7       36.11     -161.22    597.28 o 
  27   7   7      490.06      276.41    592.84 o 
  29   7   7     1492.90     1374.60    739.90 o 
  31   7   7        1.22      460.47    721.51 o 
  33   7   7      171.14      739.03    732.64 o 
   0   8   7    55589.38    60928.37   1980.97 o 
   2   8   7    19738.24    23345.11   1011.84 o 
   4   8   7     3805.25     4286.09    519.85 o 
   6   8   7    33564.12    32954.23    990.94 o 
   8   8   7    35413.67    37009.93   1123.77 o 
  10   8   7    10353.30    10488.23    691.99 o 
  12   8   7    23645.82    23288.16   1024.99 o 
  14   8   7    48991.93    49024.02   1422.45 o 
  16   8   7     8283.15     8012.60    730.51 o 
  18   8   7     1393.34     1372.25    576.63 o 
  20   8   7    23625.59    24179.58   1369.45 o 
  22   8   7    29371.76    31191.41   1557.03 o 
  24   8   7     5716.53     5570.79    894.57 o 
  26   8   7     3920.81     4211.91    839.74 o 
  28   8   7    18004.58    15131.31   1235.06 o 
  30   8   7    11372.90    12081.23   2211.65 o 
   1   9   7    20878.05    23382.54   1006.38 o 
   3   9   7    12628.06    11407.44    848.94 o 
   5   9   7    40597.38    37766.24   1208.87 o 
   7   9   7      891.88      238.90    475.04 o 
   9   9   7    60497.42    62280.62   1572.33 o 
  11   9   7     2795.57     2637.80    855.27 o 
  13   9   7    50066.30    50539.04   1703.17 o 
  15   9   7     5024.57     4224.17    644.38 o 
  17   9   7     6762.59     6563.42    738.91 o 
  19   9   7    15819.04    15258.85   1343.61 o 
  21   9   7     2686.47     3839.82    832.34 o 
  23   9   7    16788.23    19331.95   2079.35 o 
  25   9   7       26.91      297.24    711.07 o 
  27   9   7    10418.46    11005.33   1180.09 o 
  29   9   7     1564.23     2223.19    983.12 o 
   0  10   7    14307.11    13950.71   1379.28 o 
   2  10   7    27034.93    29429.07   1265.06 o 
   4  10   7    24420.29    24549.66   1390.02 o 
   6  10   7    31715.87    33540.25   1300.08 o 
   8  10   7    32457.02    31126.52   1280.21 o 
  10  10   7    27525.02    27524.17   1555.90 o 
  12  10   7    23311.51    20940.59   1425.34 o 
  14  10   7    22974.67    22518.71   1315.45 o 
  16  10   7    13313.26    13268.34   2307.07 o 
  18  10   7    17377.03    17728.23   1369.25 o 
  20  10   7    11858.96     9402.20   1084.21 o 
  22  10   7    11448.96    14883.75   1283.20 o 
  24  10   7    13910.97    13835.55   1285.50 o 
  26  10   7    11343.02    10626.40   1160.37 o 
   1  11   7     2317.65     1314.86    668.84 o 
   3  11   7     3891.66     3956.72    893.28 o 
   5  11   7      475.62      219.57    619.22 o 
   7  11   7       86.22     -520.00    590.09 o 
   9  11   7     3225.60     3693.85    930.38 o 
  11  11   7      368.46       44.28    798.70 o 
  13  11   7      176.23     -593.02    751.67 o 
  15  11   7       18.00     -759.68    786.34 o 
  17  11   7      384.40      769.76    858.68 o 
  19  11   7     1179.25      315.41    941.62 o 
  21  11   7      379.93     1392.30    975.14 o 
   0  12   7     3213.48     3207.11   1080.94 o 
   2  12   7       78.64      456.05    668.34 o 
   4  12   7     5943.22     5747.80    887.65 o 
   6  12   7      404.21      271.87    680.72 o 
   8  12   7      197.93    -1124.71    749.81 o 
  10  12   7     2007.68     1418.92    877.39 o 
  12  12   7     1677.76     2254.69    953.37 o 
  14  12   7     1284.88      473.89    906.16 o 
  16  12   7      330.52     -355.54    894.04 o 
  18  12   7       40.47      674.73    852.79 o 
   1  13   7     4608.86     4257.72    913.59 o 
   3  13   7     1840.06     2359.43    871.21 o 
   5  13   7     7010.47     8553.84   1120.81 o 
   7  13   7      715.16     -420.45    816.40 o 
   9  13   7     5570.78     5282.02   1414.35 o 
  11  13   7     1056.00     1262.32    940.78 o 
   0   0   8     5529.21     5501.38   1238.29 o 
   2   0   8   141194.08   153194.91   3331.66 o 
   4   0   8   295519.31   318901.31   6505.10 o 
   6   0   8     9004.38    10481.93    762.89 o 
   8   0   8      230.03      284.72    425.08 o 
  10   0   8   199050.83   195526.61   4933.76 o 
  12   0   8   125034.98   122976.72   3369.29 o 
  14   0   8     9026.29     8548.36    814.04 o 
  16   0   8   106704.43    99296.55   2906.55 o 
  18   0   8   288395.19   286965.13   9473.00 o 
  20   0   8    31699.22    29043.42   1573.81 o 
  22   0   8     1435.40     1522.62    631.37 o 
  24   0   8    95406.26   104619.91   3257.89 o 
  26   0   8    92717.77   106974.66   3352.81 o 
  28   0   8      408.21      819.91    763.55 o 
  30   0   8     9981.71     7475.30   1285.79 o 
  32   0   8    46941.73    54732.25   2886.94 o 
  34   0   8     9538.81    12956.81   1944.58 o 
  36   0   8      406.03     1260.59    978.21 o 
   1   1   8     8712.65     9924.43    401.94 o 
   3   1   8     2586.83     3926.75    286.43 o 
   5   1   8     8795.63     8935.29    382.01 o 
   7   1   8    14696.29    16881.19    677.19 o 
   9   1   8      759.89     1269.29    528.78 o 
  11   1   8     4647.97     5552.58    468.45 o 
  13   1   8     3619.58     4297.99    422.03 o 
  15   1   8     1836.56     1168.68    329.31 o 
  17   1   8     1081.87      498.26    339.31 o 
  19   1   8     6666.66     7146.31    599.72 o 
  21   1   8        6.50     -358.67    407.92 o 
  23   1   8      199.37      663.52    397.41 o 
  25   1   8      567.75      485.11    425.46 o 
  27   1   8     3987.97     3662.11    633.52 o 
  29   1   8      365.11      894.13    719.34 o 
  31   1   8     1072.27       29.47    581.47 o 
  33   1   8      312.35      380.38    690.56 o 
  35   1   8      872.20     1213.70    826.52 o 
  37   1   8       11.61     1579.58    743.14 o 
   0   2   8      148.37      127.55    319.06 o 
   2   2   8    19922.67    24158.00    640.40 o 
   4   2   8    63324.89    66133.48   1214.31 o 
   6   2   8     3750.97     5131.14    312.61 o 
   8   2   8     3722.14     3464.73    319.05 o 
  10   2   8    36992.57    36980.70    836.20 o 
  12   2   8    38515.46    36393.89   1299.03 o 
  14   2   8     4456.88     4260.80    430.99 o 
  16   2   8     6578.32     5848.69    485.22 o 
  18   2   8    18288.97    18213.24    934.49 o 
  20   2   8     9356.19     9508.88    704.19 o 
  22   2   8     1586.35     1100.60    486.15 o 
  24   2   8    11058.75    12133.19    858.89 o 
  26   2   8    12340.74    12823.21    907.82 o 
  28   2   8     6211.81     6196.22    732.74 o 
  30   2   8     4306.30     3797.71    691.83 o 
  32   2   8     7488.15     8110.27    985.77 o 
  34   2   8     2989.53     3448.06    771.64 o 
  36   2   8      975.33     1646.07    736.30 o 
   1   3   8     3727.67     4554.93    317.97 o 
   3   3   8     3119.21     2631.44    292.13 o 
   5   3   8     7908.72     8430.39    490.30 o 
   7   3   8       16.52     -269.03    217.15 o 
   9   3   8      496.94      462.57    289.86 o 
  11   3   8       32.27     -407.82    306.97 o 
  13   3   8     6540.01     7183.90    533.61 o 
  15   3   8      503.66      327.95    345.05 o 
  17   3   8     1675.50     1473.84    435.29 o 
  19   3   8     1167.04     1778.20    462.83 o 
  21   3   8        1.64      -71.05    407.19 o 
  23   3   8      626.32     1502.93    530.71 o 
  25   3   8      696.30     1182.00    583.16 o 
  27   3   8        4.70      278.99    540.06 o 
  29   3   8     1588.27     1351.24    564.24 o 
  31   3   8       21.84     1395.48    604.95 o 
  33   3   8     1396.62     2103.86    802.52 o 
  35   3   8        1.94      302.49    676.32 o 
   0   4   8   149945.58   158870.70   3908.28 o 
   2   4   8    13626.08    20197.51    807.40 o 
   4   4   8   207253.06   217848.80   3101.42 o 
   6   4   8      132.72      582.80    253.63 o 
   8   4   8    15112.66    18053.67    746.65 o 
  10   4   8   134015.88   127172.27   2111.33 o 
  12   4   8    57520.78    54499.99   1242.82 o 
  14   4   8    20837.17    20832.56    967.63 o 
  16   4   8    19563.73    21029.06    900.51 o 
  18   4   8   141092.63   140044.33   2793.53 o 
  20   4   8     4134.52     3641.55    600.01 o 
  22   4   8     4044.84     5550.14    683.59 o 
  24   4   8    31648.18    31116.13   1431.34 o 
  26   4   8    32181.07    34169.43   1534.15 o 
  28   4   8      474.09      626.41    626.41 o 
  30   4   8      952.61     1462.37    622.65 o 
  32   4   8    21756.91    22885.91   1974.30 o 
  34   4   8     1421.36     2419.48    800.20 o 
   1   5   8        2.58       20.26    313.91 o 
   3   5   8       70.57     -336.49    312.20 o 
   5   5   8      695.65      677.12    273.25 o 
   7   5   8      478.47      486.21    278.78 o 
   9   5   8     8379.70     7363.93    474.39 o 
  11   5   8      254.77      387.64    300.91 o 
  13   5   8      974.78      172.10    351.13 o 
  15   5   8        0.86     -543.31    405.14 o 
  17   5   8      151.51     -289.17    393.13 o 
  19   5   8      729.78     1008.37    491.40 o 
  21   5   8        3.99     -133.82    463.35 o 
  23   5   8     1179.80     1510.85    583.44 o 
  25   5   8       98.49     -471.51    572.50 o 
  27   5   8     1573.59     3005.49    833.33 o 
  29   5   8      234.05     1069.48    789.83 o 
  31   5   8      523.91      553.79    642.85 o 
  33   5   8       11.69     -203.41    686.30 o 
   0   6   8     5323.69     6457.98    836.58 o 
   2   6   8    59843.48    69176.47   1418.86 o 
   4   6   8   140749.47   147254.48   2483.71 o 
   6   6   8    13278.30    14227.73    681.47 o 
   8   6   8    11273.22    11102.55    536.34 o 
  10   6   8   100857.14    98737.73   1798.28 o 
  12   6   8    83741.99    83876.38   2307.22 o 
  14   6   8     9251.80     8298.94    646.37 o 
  16   6   8    21539.90    21947.69   1206.41 o 
  18   6   8    54679.79    51335.41   1811.40 o 
  20   6   8    23178.15    21976.53   1089.65 o 
  22   6   8    13180.86    10197.87    941.15 o 
  24   6   8    42123.91    40958.14   2001.15 o 
  26   6   8    24464.44    27891.04   1784.27 o 
  28   6   8     4368.87     4424.95    833.43 o 
  30   6   8    11288.92     9568.79   1012.42 o 
  32   6   8    26456.16    25198.44   2860.65 o 
   1   7   8      767.25      954.61    396.38 o 
   3   7   8     3066.76     2904.06    468.31 o 
   5   7   8      313.19      573.02    396.85 o 
   7   7   8       28.66     -237.85    353.93 o 
   9   7   8      374.61      818.60    412.50 o 
  11   7   8     7189.68     6620.56    580.37 o 
  13   7   8     6726.51     7788.52    659.11 o 
  15   7   8     1621.44       55.23    482.30 o 
  17   7   8     4451.98     2828.19    604.38 o 
  19   7   8     1503.56     1247.58    555.27 o 
  21   7   8     5757.26     6040.57   1043.27 o 
  23   7   8        0.93      157.61    614.91 o 
  25   7   8       29.85      551.20    602.97 o 
  27   7   8       10.97      245.44   1031.16 o 
  29   7   8      119.42      467.42    727.13 o 
  31   7   8       53.15      770.08    705.59 o 
   0   8   8    76807.24    78686.54   2344.32 o 
   2   8   8    12963.66    15785.69    755.33 o 
   4   8   8       78.35      853.94    423.71 o 
   6   8   8    40927.63    41122.61   1121.05 o 
   8   8   8    53514.95    51241.22   1345.84 o 
  10   8   8     2206.97     2589.60    548.54 o 
  12   8   8      166.37      745.77    540.04 o 
  14   8   8    44066.14    42659.87   1516.75 o 
  16   8   8     7834.81     6453.00    760.21 o 
  18   8   8       45.98      -39.27    545.13 o 
  20   8   8    15071.94    15602.17   1176.75 o 
  22   8   8    15475.74    16043.78   1216.12 o 
  24   8   8      154.32      337.51    673.33 o 
  26   8   8      193.73      281.38    660.88 o 
  28   8   8    12637.35    12282.00   1209.06 o 
  30   8   8     6021.15     5092.46   1078.18 o 
   1   9   8      502.00      -94.12    426.25 o 
   3   9   8     6040.29     6225.86    608.52 o 
   5   9   8      550.60     1036.94    487.26 o 
   7   9   8     1238.41     1526.61    515.31 o 
   9   9   8     2944.62     2810.20    612.56 o 
  11   9   8     1350.03      852.05    619.78 o 
  13   9   8    12629.92    14522.86   1072.54 o 
  15   9   8     1032.66      716.29    702.70 o 
  17   9   8       29.85      403.94    683.92 o 
  19   9   8     1082.69     1829.39    912.43 o 
  21   9   8      113.56      718.83    641.70 o 
  23   9   8     2311.52     2831.06    843.82 o 
  25   9   8      118.28     -242.02    699.88 o 
  27   9   8        6.89      141.84    746.33 o 
   0  10   8     8386.36    12827.25   1347.60 o 
   2  10   8    11378.01    15261.46   1707.45 o 
   4  10   8    70887.34    71331.57   1808.26 o 
   6  10   8      180.93     1054.93    547.70 o 
   8  10   8     4516.63     3991.50    696.97 o 
  10  10   8    22608.91    22502.69   1316.74 o 
  12  10   8    15131.38    15354.58   1132.57 o 
  14  10   8     3697.05     3989.79    813.61 o 
  16  10   8     2616.16     3617.81    914.63 o 
  18  10   8    37989.87    40867.72   3283.16 o 
  20  10   8     2169.81     3236.59   1105.12 o 
  22  10   8     2014.54     2579.63   1079.59 o 
  24  10   8     5131.93     5859.76   1142.84 o 
   1  11   8     1165.24      408.35    653.10 o 
   3  11   8      409.95      -95.76    622.40 o 
   5  11   8      445.06     -231.02    633.73 o 
   7  11   8      155.83     -162.67    652.62 o 
   9  11   8     4244.81     4440.82   1116.27 o 
  11  11   8      131.18      856.74    808.96 o 
  13  11   8      377.83      569.07    822.05 o 
  15  11   8        7.35      370.96    845.54 o 
  17  11   8      230.91      434.72    970.65 o 
  19  11   8      342.35     1305.85   1014.00 o 
  21  11   8       45.14      315.79    743.28 o 
   0  12   8    36792.77    36554.12   2651.88 o 
   2  12   8    21450.10    19046.04   1214.41 o 
   4  12   8     9433.09    10199.53   1147.41 o 
   6  12   8    23114.20    20670.26   1386.13 o 
   8  12   8    27029.01    27409.29   1735.41 o 
  10  12   8    10224.38     7651.24   1216.52 o 
  12  12   8    10792.09     9328.20   1250.99 o 
  14  12   8    23929.97    25631.95   2595.69 o 
   1  13   8      136.38      191.96    750.28 o 
   3  13   8        7.82      367.31    761.29 o 
   5  13   8     1740.82     1361.56    836.50 o 
   7  13   8      286.96     -669.29    930.02 o 
   1   1   9    53202.91    54446.60   1059.41 o 
   3   1   9    12762.96    13551.18    495.59 o 
   5   1   9    91927.08    91480.90   1691.49 o 
   7   1   9     2556.66     3134.17    347.01 o 
   9   1   9    61061.73    60554.88   1716.72 o 
  11   1   9      282.82      342.08    363.98 o 
  13   1   9    31974.98    32561.74   1015.93 o 
  15   1   9     6960.84     7366.92    525.74 o 
  17   1   9    11037.23     8560.79    646.26 o 
  19   1   9    17454.52    17543.77    866.52 o 
  21   1   9     6996.16     7555.46    747.09 o 
  23   1   9    10212.84    10297.87    748.56 o 
  25   1   9      248.38      974.90    453.53 o 
  27   1   9     9430.50    10616.35    950.09 o 
  29   1   9     1036.62      794.66    569.57 o 
  31   1   9     2218.82     2055.12    720.93 o 
  33   1   9     1587.99     1746.00    708.68 o 
  35   1   9       21.31      502.78    678.68 o 
   0   2   9   259839.86   293696.50   6121.05 o 
   2   2   9    38633.84    41978.06   1080.68 o 
   4   2   9      768.33     1531.21    280.75 o 
   6   2   9    50727.17    50916.71   1027.69 o 
   8   2   9    86168.61    89790.93   1720.39 o 
  10   2   9     1347.53      525.66    314.35 o 
  12   2   9    22760.11    25048.03    837.23 o 
  14   2   9    91043.77    87581.28   2033.49 o 
  16   2   9    23993.11    26150.83    987.87 o 
  18   2   9      118.83       -4.04    382.97 o 
  20   2   9    48570.06    51655.33   1429.07 o 
  22   2   9    55946.48    57592.64   1735.14 o 
  24   2   9    10191.64     9350.77   1005.05 o 
  26   2   9     1633.71     1459.28    482.15 o 
  28   2   9    20299.84    22467.38   1198.61 o 
  30   2   9     9742.77    11916.75    953.55 o 
  32   2   9     7522.23     7124.58    960.47 o 
  34   2   9    12833.70    12810.20   1221.77 o 
  36   2   9    19880.45    22889.12   1562.54 o 
   1   3   9     2557.30     2080.85    389.41 o 
   3   3   9     2696.29     2967.03    351.61 o 
   5   3   9    10524.75    10542.30    471.19 o 
   7   3   9     2583.79     2049.95    344.93 o 
   9   3   9     2186.29     2453.18    504.24 o 
  11   3   9     9317.46     8696.85    634.84 o 
  13   3   9    14297.23    14585.70    677.10 o 
  15   3   9     8940.29     9273.45    668.01 o 
  17   3   9     1049.79      388.52    414.78 o 
  19   3   9     7057.77     6567.07    904.22 o 
  21   3   9      335.16      739.42    447.13 o 
  23   3   9     7157.34     6994.48    765.73 o 
  25   3   9      238.20      698.61    518.45 o 
  27   3   9     1139.14      919.60    648.75 o 
  29   3   9     1693.32     1429.86    600.75 o 
  31   3   9     4885.19     4328.21    714.76 o 
  33   3   9      738.13     2741.52    809.55 o 
  35   3   9     1254.29      610.82    684.64 o 
   0   4   9    47331.29    50436.57   2396.34 o 
   2   4   9    40930.59    47370.44   1059.55 o 
   4   4   9    26820.17    29614.12    807.54 o 
   6   4   9    95935.07   102022.13   1788.40 o 
   8   4   9    53235.42    51341.48   1165.88 o 
  10   4   9    38476.92    40278.41   1065.53 o 
  12   4   9    42024.53    37770.26   1614.20 o 
  14   4   9    60500.66    57847.19   1489.47 o 
  16   4   9    28474.73    26734.18   1002.19 o 
  18   4   9    36798.86    37751.79   1205.56 o 
  20   4   9    35726.88    32282.89   1141.04 o 
  22   4   9    32427.47    32385.21   1304.22 o 
  24   4   9     8782.90     9188.37    825.22 o 
  26   4   9    15895.84    13985.50   1115.72 o 
  28   4   9    18748.52    16338.06   1194.39 o 
  30   4   9    27347.03    26378.67   1723.32 o 
  32   4   9     5881.95     5753.33   1420.09 o 
  34   4   9     5085.28     5154.56    875.91 o 
   1   5   9    63292.98    73671.20   1463.03 o 
   3   5   9    29857.68    30529.59    869.68 o 
   5   5   9    29639.62    29343.95    849.29 o 
   7   5   9        3.17      650.62    372.89 o 
   9   5   9    56749.39    57170.20   1225.73 o 
  11   5   9     7169.68     6432.70    541.52 o 
  13   5   9    65515.27    62093.86   1421.69 o 
  15   5   9      427.78      831.20    433.41 o 
  17   5   9     8332.63     9283.96    972.20 o 
  19   5   9     6630.02     6175.79    649.30 o 
  21   5   9      545.83      556.46    504.56 o 
  23   5   9    14914.42    13413.56    972.54 o 
  25   5   9      590.79     2346.90    710.65 o 
  27   5   9     6070.27     9206.80    980.46 o 
  29   5   9     1004.76     1293.33    683.07 o 
  31   5   9     1861.67     1707.85    774.79 o 
  33   5   9     4207.95     3969.58    888.25 o 
   0   6   9    12287.44    14200.00    951.21 o 
   2   6   9      174.22      462.58    372.06 o 
   4   6   9    10001.09    11905.74    637.65 o 
   6   6   9     5466.33     5311.98    533.75 o 
   8   6   9     6280.36     7462.34    807.83 o 
  10   6   9     2021.95     1439.35    418.55 o 
  12   6   9     4971.12     4595.41    498.61 o 
  14   6   9     1033.46      630.81    434.15 o 
  16   6   9      493.60      426.02    429.74 o 
  18   6   9    10571.04    10912.08    845.64 o 
  20   6   9       60.45      484.04    534.85 o 
  22   6   9     5799.51     5805.17    930.65 o 
  24   6   9     4064.04     3246.08    777.43 o 
  26   6   9     3835.60     3221.30    768.83 o 
  28   6   9     3518.91     2637.70    758.80 o 
  30   6   9     5328.34     4314.38   1064.07 o 
  32   6   9     1375.53     3440.23    986.00 o 
   1   7   9     3567.35     3012.12    464.92 o 
   3   7   9    10929.25     9740.33    629.37 o 
   5   7   9     1158.06      972.40    407.86 o 
   7   7   9     1088.84      537.97    456.28 o 
   9   7   9      411.53      -10.87    411.57 o 
  11   7   9     4320.98     2859.67    501.79 o 
  13   7   9        3.95     -352.89    482.12 o 
  15   7   9     1217.56     1656.11    622.95 o 
  17   7   9     1301.12     1805.07    719.45 o 
  19   7   9        2.73      638.62    536.90 o 
  21   7   9     3593.36     2644.02    648.00 o 
  23   7   9       41.89      850.01    650.19 o 
  25   7   9       26.08      719.88    651.82 o 
  27   7   9        0.15      316.22    668.77 o 
  29   7   9      232.13     -966.03    644.02 o 
   0   8   9    48087.79    53194.42   1839.08 o 
   2   8   9    34771.54    35259.95   1043.51 o 
   4   8   9    20463.00    22624.89   1020.40 o 
   6   8   9    36129.09    34712.19   1121.35 o 
   8   8   9    18215.09    17910.63    880.16 o 
  10   8   9    13466.53    13307.24    952.63 o 
  12   8   9    26948.24    24692.37   1525.18 o 
  14   8   9    32448.19    31562.66   1541.79 o 
  16   8   9    17665.06    16642.96   1694.27 o 
  18   8   9    12819.46    12055.95   1387.11 o 
  20   8   9    19237.35    17471.78   2156.89 o 
  22   8   9    26965.40    21872.99   1378.26 o 
  24   8   9    15562.23    14398.22   1451.80 o 
  26   8   9     7212.01     6642.73   1256.99 o 
  28   8   9     6773.94     6445.56   1165.04 o 
   1   9   9    14706.31    18728.37    872.53 o 
   3   9   9     2894.17     4164.17    572.98 o 
   5   9   9    42429.97    40698.26   1266.12 o 
   7   9   9     5179.68     6427.40    763.84 o 
   9   9   9    15371.97    17610.03   1148.19 o 
  11   9   9     2080.83     1122.92    657.84 o 
  13   9   9    15974.82    16697.36   1302.79 o 
  15   9   9     8833.11     9589.10   1147.29 o 
  17   9   9     9558.60    10030.21   1567.17 o 
  19   9   9     7907.37     7972.39   1084.43 o 
  21   9   9     1074.50      967.03    859.17 o 
  23   9   9     7647.83     7832.45   1280.32 o 
  25   9   9       48.28     1956.14    938.70 o 
   0  10   9      560.79     1743.01    762.23 o 
   2  10   9    18570.69    17815.45    984.69 o 
   4  10   9    50399.53    47217.18   1550.61 o 
   6  10   9     3077.98     4427.38    720.52 o 
   8  10   9     5360.90     4990.60    991.84 o 
  10  10   9    31151.31    32005.07   1513.43 o 
  12  10   9    19475.76    20031.97   1766.14 o 
  14  10   9     1800.58     2449.58    857.44 o 
  16  10   9    18019.97    19978.59   1499.84 o 
  18  10   9    32029.38    36993.30   1893.45 o 
  20  10   9     8961.77    12463.78   1486.20 o 
  22  10   9     3019.54     3924.44   1108.67 o 
   1  11   9      569.23     1021.86    663.18 o 
   3  11   9      124.44     -545.47    683.86 o 
   5  11   9     2844.11     2551.64    773.07 o 
   7  11   9        0.73      387.10    659.34 o 
   9  11   9     2032.17     1625.82    858.01 o 
  11  11   9       27.28      224.33    724.39 o 
  13  11   9      423.00     1026.24    883.63 o 
  15  11   9     1028.36     2788.53    943.80 o 
  17  11   9      684.49      443.96    862.82 o 
   0  12   9     4272.10     1844.94   1104.85 o 
   2  12   9       32.10     1009.33    787.25 o 
   4  12   9     2510.25     2083.22    855.38 o 
   6  12   9       18.34     -622.38    825.82 o 
   8  12   9     1234.29     2839.29    980.92 o 
  10  12   9     1845.66     1131.11    931.89 o 
  12  12   9      595.82      880.53   1053.38 o 
   0   0  10   199149.25   207067.27   6295.37 o 
   2   0  10    58422.88    64798.33   2355.11 o 
   4   0  10     4429.59     4140.61    478.71 o 
   6   0  10   155869.63   167784.23   4389.04 o 
   8   0  10    67182.29    67374.66   2207.55 o 
  10   0  10      110.83      184.28    595.07 o 
  12   0  10     5429.43     4947.79    772.06 o 
  14   0  10    83523.21    83674.34   2663.73 o 
  16   0  10     7207.98     5121.48    826.50 o 
  18   0  10     3845.79     5937.40   1267.12 o 
  20   0  10    44734.43    40654.95   1971.64 o 
  22   0  10    54559.35    59395.68   2306.83 o 
  24   0  10     3389.68     2477.84    782.01 o 
  26   0  10    16958.50    16168.85   1345.43 o 
  28   0  10    39588.43    42651.49   3132.00 o 
  30   0  10    14524.50    15433.10   1722.18 o 
  32   0  10     2496.11     2551.10   1134.23 o 
  34   0  10    20809.37    21655.89   2625.97 o 
   1   1  10    38734.73    40425.72    896.32 o 
   3   1  10    11656.37    11841.21    486.82 o 
   5   1  10    22770.02    21721.72    706.41 o 
   7   1  10     2979.03     3725.02    476.65 o 
   9   1  10    25531.37    27246.99    946.89 o 
  11   1  10     3647.54     3508.55    502.02 o 
  13   1  10    26381.55    23863.96    925.59 o 
  15   1  10       17.41     -429.36    332.25 o 
  17   1  10     6614.40     7048.40    625.16 o 
  19   1  10     8835.77     9024.25    812.95 o 
  21   1  10      179.01      417.89    669.72 o 
  23   1  10     9557.49    10843.11    789.53 o 
  25   1  10     1621.32     1852.49    514.92 o 
  27   1  10     7015.15     6757.07    725.87 o 
  29   1  10       80.69      318.62    538.98 o 
  31   1  10     1887.02     2333.80    739.26 o 
  33   1  10       34.75      396.53    690.70 o 
   0   2  10    58682.53    65723.59   1792.81 o 
   2   2  10    16125.23    16182.32    581.23 o 
   4   2  10    16598.71    19473.20    707.99 o 
   6   2  10    34562.33    33335.09   1326.84 o 
   8   2  10    44512.83    45214.75   1119.23 o 
  10   2  10     2470.80     1383.49    372.05 o 
  12   2  10     4608.75     5014.07    490.70 o 
  14   2  10    18564.26    17636.42    767.31 o 
  16   2  10    11263.62    10519.24    711.32 o 
  18   2  10      232.87      439.11    434.63 o 
  20   2  10    21256.85    23311.97   1726.48 o 
  22   2  10    25255.96    25278.59   1814.95 o 
  24   2  10     3961.98     4317.02    684.35 o 
  26   2  10     2572.35     2412.32    559.73 o 
  28   2  10    16842.23    16928.11   1101.49 o 
  30   2  10     6586.38     5210.99    752.36 o 
  32   2  10     2278.99     3805.65    843.54 o 
  34   2  10     3021.84     6312.50    978.23 o 
   1   3  10     7233.49     7125.85    552.11 o 
   3   3  10     1387.01     1678.08    385.46 o 
   5   3  10    30912.46    32339.16    844.22 o 
   7   3  10       18.27     -491.28    327.52 o 
   9   3  10    34488.75    33487.52    965.37 o 
  11   3  10     2663.80     1990.41    434.05 o 
  13   3  10    30708.29    31025.92   1277.78 o 
  15   3  10    12453.01    11161.06    726.76 o 
  17   3  10    15353.99    15493.50    860.02 o 
  19   3  10    10773.67     9880.54    739.20 o 
  21   3  10     4161.72     3717.82    658.44 o 
  23   3  10     6881.67     9472.01    867.55 o 
  25   3  10       73.99      518.73    539.39 o 
  27   3  10     5502.94     5021.40    885.02 o 
  29   3  10     1261.30     1416.54    618.58 o 
  31   3  10     7329.85     7899.50    886.95 o 
  33   3  10     1027.92     1474.41    816.31 o 
   0   4  10    35268.58    41509.24   1946.20 o 
   2   4  10     2069.97     2307.43    411.19 o 
   4   4  10      693.95      692.90    359.34 o 
   6   4  10    34023.57    33985.54    981.58 o 
   8   4  10    54836.85    53221.42   1415.37 o 
  10   4  10      768.90     1271.06    401.92 o 
  12   4  10      456.77      435.72    398.61 o 
  14   4  10    38149.63    37993.53   1475.07 o 
  16   4  10    12492.94    12689.55    789.39 o 
  18   4  10     4771.67     3008.20    569.25 o 
  20   4  10      484.59     1112.75    466.72 o 
  22   4  10    13823.04    15105.88   1010.52 o 
  24   4  10       34.09      400.36    559.49 o 
  26   4  10      339.74      269.38    643.37 o 
  28   4  10    20941.71    21553.98   1598.95 o 
  30   4  10    10733.04     8996.58   1050.88 o 
  32   4  10      145.91     1220.00    635.05 o 
   1   5  10     8798.00     8677.26    562.81 o 
   3   5  10      229.98      651.87    398.13 o 
   5   5  10    10320.12     9471.64    612.53 o 
   7   5  10     1172.19     1382.85    419.73 o 
   9   5  10      165.19      280.77    411.90 o 
  11   5  10     2948.23     3101.26    544.78 o 
  13   5  10     3593.74     3646.72    563.12 o 
  15   5  10      158.74      478.85    445.51 o 
  17   5  10     1109.08      769.06    504.91 o 
  19   5  10      932.00     1074.31    608.67 o 
  21   5  10      101.07      774.95    506.92 o 
  23   5  10     1330.88     1899.01    629.70 o 
  25   5  10      106.43      434.60    628.67 o 
  27   5  10        3.96      821.60    659.64 o 
  29   5  10     1672.37     1245.15    722.96 o 
  31   5  10        5.36      500.05    698.39 o 
   0   6  10    89567.96   103660.62   3792.91 o 
   2   6  10    32993.86    37405.39   1012.07 o 
   4   6  10    25859.68    28185.00    945.77 o 
   6   6  10    60898.96    60047.55   1438.81 o 
   8   6  10    88917.35    91155.03   2073.98 o 
  10   6  10    43169.32    40953.08   1266.43 o 
  12   6  10    57359.53    53752.14   1665.29 o 
  14   6  10    66600.82    64474.95   1884.96 o 
  16   6  10    25293.56    25147.41   1221.74 o 
  18   6  10     1247.62     1222.40    489.59 o 
  20   6  10    26277.40    25791.91   2456.80 o 
  22   6  10    42920.22    39495.66   1497.16 o 
  24   6  10    13734.08    11321.86   1249.80 o 
  26   6  10    14264.71    12499.66   1176.81 o 
  28   6  10    41598.65    41232.36   1852.55 o 
  30   6  10    20482.94    18003.32   1347.05 o 
   1   7  10     4597.61     6545.34    574.45 o 
   3   7  10      165.65      413.24    421.67 o 
   5   7  10    32294.89    31517.03   1042.48 o 
   7   7  10      269.91      502.90    444.62 o 
   9   7  10    27546.56    28006.30   1099.77 o 
  11   7  10     2010.09     1769.03    614.82 o 
  13   7  10    28708.85    28020.46   1298.31 o 
  15   7  10     5316.04     4725.83    745.98 o 
  17   7  10    10712.17    10419.85   1065.38 o 
  19   7  10     6188.24     6204.81    955.15 o 
  21   7  10     2072.90     2727.36    794.99 o 
  23   7  10    12637.40    12074.54   1578.76 o 
  25   7  10       61.97       99.51    688.68 o 
  27   7  10     6644.66     7245.25   1004.01 o 
   0   8  10       18.45     1605.18    620.46 o 
   2   8  10     6498.58     7272.77    700.07 o 
   4   8  10    10831.58    11651.68    820.61 o 
   6   8  10     9352.83     9599.71    723.73 o 
   8   8  10     2736.19     2468.77    545.46 o 
  10   8  10    13162.50    12305.57    996.67 o 
  12   8  10     7333.00     6682.17    817.02 o 
  14   8  10     1903.65     1346.99    728.56 o 
  16   8  10     3657.52     3036.33    765.25 o 
  18   8  10    13002.38    10679.29   1163.61 o 
  20   8  10      523.52     1251.84    764.75 o 
  22   8  10      402.12     1432.21    892.80 o 
  24   8  10     6355.51     5734.47   1215.58 o 
  26   8  10     7208.24     8760.13   1271.93 o 
   1   9  10       22.07     -543.82    451.87 o 
   3   9  10     2240.08     1219.25    532.88 o 
   5   9  10     7351.25     7008.62    709.54 o 
   7   9  10       15.45      416.34    496.78 o 
   9   9  10      514.18       62.69    606.97 o 
  11   9  10      418.03      489.63    745.24 o 
  13   9  10     1569.02     2303.68    823.00 o 
  15   9  10       97.25      551.59    760.45 o 
  17   9  10      270.81       99.03    772.94 o 
  19   9  10        1.11     1298.97    810.64 o 
  21   9  10        0.08      700.58    937.76 o 
  23   9  10        0.30      198.43    841.50 o 
   0  10  10    32297.40    31772.42   1645.29 o 
   2  10  10     3478.63     4323.58    644.28 o 
   4  10  10      881.32     1156.08    678.69 o 
   6  10  10    18907.97    16948.31   1054.93 o 
   8  10  10    17745.60    20643.70   1263.71 o 
  10  10  10      225.08      570.03    755.20 o 
  12  10  10       57.80     1264.92    806.18 o 
  14  10  10    23426.44    21794.73   1544.81 o 
  16  10  10    10382.86    11329.88   1274.89 o 
  18  10  10      635.34     1110.11    853.26 o 
  20  10  10     6144.32     7100.81   1293.33 o 
   1  11  10     6366.29     5169.49    990.47 o 
   3  11  10     3018.66     3212.69    749.61 o 
   5  11  10     9342.11     9156.84    937.62 o 
   7  11  10      579.47      174.33    723.88 o 
   9  11  10     4625.44     7260.44   1293.60 o 
  11  11  10     1572.20      608.69    878.53 o 
  13  11  10     5386.05     5775.07   1264.56 o 
  15  11  10     2336.17     2422.99    953.89 o 
   0  12  10     5483.63     7030.60   1614.39 o 
   2  12  10     9816.10     9805.71   1085.36 o 
   4  12  10    11206.38     9199.41   1099.15 o 
   6  12  10     8449.51     6798.06   1159.45 o 
   1   1  11     2298.51     2570.49    380.03 o 
   3   1  11     1182.60     1095.94    440.88 o 
   5   1  11     6012.25     6086.61    546.36 o 
   7   1  11      125.21      155.08    385.47 o 
   9   1  11     4468.02     4518.35    554.20 o 
  11   1  11      959.16      -68.37    421.12 o 
  13   1  11     6243.77     5565.26    607.91 o 
  15   1  11     1001.36     1158.69    431.85 o 
  17   1  11       14.56      -59.77    428.02 o 
  19   1  11     2549.57     1974.63    580.30 o 
  21   1  11      178.55      508.21    521.16 o 
  23   1  11     4432.17     5367.15    674.28 o 
  25   1  11        2.44      995.44    545.09 o 
  27   1  11      146.67     -173.42    475.34 o 
  29   1  11        1.83      116.72    552.79 o 
  31   1  11       33.42      781.81    694.10 o 
  33   1  11      238.16     -216.46    693.54 o 
   0   2  11     2620.95     4180.13    549.50 o 
   2   2  11    30083.46    34540.53    937.25 o 
   4   2  11   105426.76   110442.53   2253.51 o 
   6   2  11      371.70      479.69    406.21 o 
   8   2  11      147.29      581.87    376.10 o 
  10   2  11   117858.64   119444.60   2239.98 o 
  12   2  11    73380.08    73438.63   2054.41 o 
  14   2  11      142.79      679.26    386.19 o 
  16   2  11    35525.17    34152.38   1161.93 o 
  18   2  11   144731.39   142678.45   3693.95 o 
  20   2  11    14867.90    13847.28    972.96 o 
  22   2  11      375.69      885.70    561.54 o 
  24   2  11    42712.54    45491.34   1617.00 o 
  26   2  11    37067.09    40386.71   1859.22 o 
  28   2  11      106.48     -391.52    597.63 o 
  30   2  11     1863.14      870.30    598.18 o 
  32   2  11    26037.03    32986.33   2321.44 o 
   1   3  11       74.46     -103.30    358.51 o 
   3   3  11     1096.22     1096.24    399.37 o 
   5   3  11      172.32     -507.54    402.40 o 
   7   3  11      448.33      259.32    405.07 o 
   9   3  11      334.68       92.55    363.73 o 
  11   3  11      150.61      465.59    463.42 o 
  13   3  11     4984.48     4692.88    533.20 o 
  15   3  11     3437.86     3572.09    545.00 o 
  17   3  11       12.78      739.28    506.73 o 
  19   3  11     1310.77     1051.37    518.16 o 
  21   3  11      160.96      -31.35    520.80 o 
  23   3  11      431.21      591.57    567.05 o 
  25   3  11      222.33      240.33    574.24 o 
  27   3  11       49.52     -893.75    898.41 o 
  29   3  11       35.64       -8.34    569.47 o 
  31   3  11       14.79      141.42    595.39 o 
   0   4  11     3819.74     5020.25    669.13 o 
   2   4  11    29177.79    31314.38    963.45 o 
   4   4  11    72320.91    75796.52   1783.00 o 
   6   4  11    33018.47    32993.51   1093.96 o 
   8   4  11    19704.93    19163.25    904.37 o 
  10   4  11    56033.93    53704.10   1459.91 o 
  12   4  11    33475.34    32785.37   2172.35 o 
  14   4  11    19164.24    18634.56    928.47 o 
  16   4  11    53547.84    50253.75   1595.12 o 
  18   4  11    47329.38    45065.32   1819.46 o 
  20   4  11    13407.98    12373.91    849.58 o 
  22   4  11     8443.84     6908.12    814.92 o 
  24   4  11    19476.62    20430.80   1307.97 o 
  26   4  11    22705.13    24633.35   1452.74 o 
  28   4  11     8834.53     7802.32   1039.48 o 
  30   4  11     3411.06     1821.34    756.67 o 
   1   5  11     4772.80     7064.51    581.22 o 
   3   5  11     1135.87     1316.13    442.45 o 
   5   5  11      703.61      862.61    496.04 o 
   7   5  11       68.56      376.48    446.09 o 
   9   5  11        8.11      -97.21    435.27 o 
  11   5  11     5836.88     5983.96    644.87 o 
  13   5  11      817.36      819.26    542.71 o 
  15   5  11     6943.94     5967.70    751.45 o 
  17   5  11        2.61     -385.57    504.88 o 
  19   5  11     7470.64     7125.69    719.31 o 
  21   5  11        0.23      287.90    526.85 o 
  23   5  11     1819.90     1516.01    624.47 o 
  25   5  11      905.59     1806.12    737.55 o 
  27   5  11      590.50        9.49    678.84 o 
  29   5  11      127.10      169.33    669.52 o 
   0   6  11    78618.59    71133.35   2480.60 o 
   2   6  11      180.34     3629.65    508.48 o 
   4   6  11    43434.00    40860.59   1174.57 o 
   6   6  11     5224.16     5604.07    641.58 o 
   8   6  11    19609.37    20361.56    984.81 o 
  10   6  11    12179.86    12167.35    818.48 o 
  12   6  11     1567.28     2223.43    610.74 o 
  14   6  11    18447.46    18098.25   1619.56 o 
  16   6  11      264.00      665.32    602.58 o 
  18   6  11    17167.63    15736.09   1087.14 o 
  20   6  11     2840.62     2920.34    733.06 o 
  22   6  11     9549.01     8387.38    894.81 o 
  24   6  11     5112.85     5534.99    961.49 o 
  26   6  11     5957.69     5506.48    938.25 o 
  28   6  11     1528.05     2051.41    770.86 o 
   1   7  11      208.39      471.85    436.10 o 
   3   7  11      918.91     1094.70    467.75 o 
   5   7  11       51.76     -257.62    493.35 o 
   7   7  11     1449.94     1800.02    552.03 o 
   9   7  11     5331.16     4904.52    662.76 o 
  11   7  11      770.30      438.63    581.61 o 
  13   7  11     6825.48     6958.54    832.78 o 
  15   7  11       39.76      -13.71    614.80 o 
  17   7  11      389.73      727.39    591.38 o 
  19   7  11       39.75      693.23   1022.46 o 
  21   7  11      218.94     1022.85   1019.81 o 
  23   7  11     2238.98     2222.37    997.38 o 
  25   7  11      456.35     1950.07    971.09 o 
   0   8  11     6228.11     6092.15    971.13 o 
   2   8  11    34065.86    35308.01   1166.25 o 
   4   8  11    65498.14    68506.73   1830.25 o 
   6   8  11     5748.00     7935.15   1011.85 o 
   8   8  11     1885.47     1609.21    564.03 o 
  10   8  11    42574.01    39900.82   1567.58 o 
  12   8  11    28939.75    27632.06   1399.49 o 
  14   8  11      717.82     1113.64    898.67 o 
  16   8  11    13129.88    13126.17   1218.29 o 
  18   8  11    39509.70    38371.63   1833.57 o 
  20   8  11    11344.70    13409.57   1360.64 o 
  22   8  11     2677.43     1866.93   1424.05 o 
  24   8  11    16576.98    16515.12   1607.65 o 
   1   9  11      619.00      -74.97    535.86 o 
   3   9  11      160.33      676.17    527.89 o 
   5   9  11     1279.81     1932.27    571.71 o 
   7   9  11      125.61      529.23    564.21 o 
   9   9  11      776.02      294.83    639.27 o 
  11   9  11      956.62      916.32    624.80 o 
  13   9  11       43.56      802.14    775.25 o 
  15   9  11     1031.80     1178.60    837.66 o 
  17   9  11      107.27      755.98    845.81 o 
  19   9  11     1027.11      889.51    825.48 o 
  21   9  11       40.15     -386.46    799.42 o 
   0  10  11    50755.91    48729.37   2290.50 o 
   2  10  11    14847.82    15213.50   1050.78 o 
   4  10  11     1378.96     2783.04    625.32 o 
   6  10  11    20249.44    18773.53   1139.20 o 
   8  10  11    26929.70    27099.45   1634.14 o 
  10  10  11     2824.16     4080.51    911.80 o 
  12  10  11     3196.27     2283.43    904.27 o 
  14  10  11    21614.91    21326.12   1568.89 o 
  16  10  11    12402.83    15560.60   1434.70 o 
   1  11  11      421.96      698.72    661.78 o 
   3  11  11      839.61      792.75    745.29 o 
   5  11  11      455.98      116.34    648.07 o 
   7  11  11       26.77     -501.17    799.79 o 
   9  11  11      685.85      619.69    858.41 o 
  11  11  11       48.75     1302.26   1322.12 o 
   0   0  12   182993.63   199979.94   9059.86 o 
   2   0  12    75198.63    81435.34   2544.40 o 
   4   0  12    30561.63    31425.77   1447.00 o 
   6   0  12    38296.85    36223.52   1562.75 o 
   8   0  12    53168.53    56298.13   3241.22 o 
  10   0  12    19460.13    18837.53   1243.44 o 
  12   0  12    26460.84    26858.29   1952.34 o 
  14   0  12    39360.38    37708.34   3331.63 o 
  16   0  12    39815.58    37040.53   1715.24 o 
  18   0  12    12982.23     9598.74   1509.54 o 
  20   0  12    28415.83    28366.19   1651.18 o 
  22   0  12    34115.29    36943.26   1884.08 o 
  24   0  12    26975.18    25112.23   3319.68 o 
  26   0  12    13202.79    11762.72   1801.04 o 
  28   0  12    17683.45    17572.13   1488.92 o 
  30   0  12     8472.37    11018.10   3746.33 o 
   1   1  12    11428.77    10121.32    923.80 o 
   3   1  12     5014.30     6565.90    556.92 o 
   5   1  12    35037.87    35828.43   1159.72 o 
   7   1  12     1429.60      786.10    445.82 o 
   9   1  12    13343.37    13665.55    770.56 o 
  11   1  12     1477.48     1294.42    578.82 o 
  13   1  12    13725.03    13114.84    862.22 o 
  15   1  12     6125.24     6881.81    601.58 o 
  17   1  12     3477.64     3090.42    581.14 o 
  19   1  12     7412.24     7398.98    801.88 o 
  21   1  12     1450.31     1414.32    645.81 o 
  23   1  12     6766.74     6052.66    751.85 o 
  25   1  12        6.20      464.51    513.53 o 
  27   1  12     4227.04     3806.86    829.56 o 
  29   1  12      665.81     1212.16    567.21 o 
  31   1  12     5760.45     5118.62    918.23 o 
   0   2  12    13816.29    13750.52   1025.11 o 
   2   2  12    17038.13    18607.29    813.86 o 
   4   2  12    14203.89    12940.93    723.74 o 
   6   2  12     9954.00     9522.88    666.90 o 
   8   2  12     1883.44     1508.88    459.45 o 
  10   2  12    11148.75    11438.86    664.64 o 
  12   2  12     7231.43     6854.94    567.50 o 
  14   2  12     1807.38     2048.37    476.86 o 
  16   2  12     4360.51     4078.54    604.75 o 
  18   2  12    13770.45    12312.40    839.80 o 
  20   2  12     5020.35     4504.92   1039.09 o 
  22   2  12     3885.53     3054.53    726.95 o 
  24   2  12     3146.96     4095.31    800.28 o 
  26   2  12     6650.65     5293.14    750.68 o 
  28   2  12     3557.12     4287.55    694.59 o 
  30   2  12     4490.52     4488.52    786.58 o 
   1   3  12    23362.54    25125.16   1051.22 o 
   3   3  12    11848.63    12636.29    742.42 o 
   5   3  12    22650.97    22202.69   1043.67 o 
   7   3  12      254.09      653.92    442.05 o 
   9   3  12    33993.87    33411.84   1449.40 o 
  11   3  12     2263.40     1737.92    616.09 o 
  13   3  12    37956.42    37735.32   1238.41 o 
  15   3  12       13.70     -137.12    451.30 o 
  17   3  12     6231.31     5007.02    663.45 o 
  19   3  12     4063.76     3741.16    640.95 o 
  21   3  12      831.38     1401.76    611.89 o 
  23   3  12     7384.63     8424.73    926.71 o 
  25   3  12      435.87     1247.59    629.22 o 
  27   3  12     3461.70     6370.94   1369.33 o 
  29   3  12      573.31      304.27    613.52 o 
   0   4  12    15382.27    17170.90   1819.13 o 
   2   4  12     6756.57     6646.62    690.42 o 
   4   4  12     4120.65     3830.83    672.74 o 
   6   4  12    15319.89    13697.10    973.32 o 
   8   4  12    21751.60    21880.75    984.59 o 
  10   4  12     9907.05     8505.89    708.10 o 
  12   4  12     6185.20     4890.33    672.16 o 
  14   4  12     7319.04     7010.63    790.39 o 
  16   4  12     5005.78     4927.51    722.02 o 
  18   4  12     3183.85     2504.49    587.61 o 
  20   4  12     7082.09     5951.10    754.67 o 
  22   4  12     7142.00     8360.09    882.00 o 
  24   4  12     2044.20     2025.03    912.62 o 
  26   4  12     1444.88     1421.22    922.68 o 
  28   4  12     5448.59     7561.92   1408.30 o 
   1   5  12       10.08     -338.11    414.13 o 
   3   5  12     2050.73     1236.90    506.97 o 
   5   5  12     8530.06     8751.47    898.09 o 
   7   5  12      103.58      141.92    466.50 o 
   9   5  12     1256.51     1124.83    551.36 o 
  11   5  12     4544.12     3243.16    599.29 o 
  13   5  12     1516.23     2464.34    631.89 o 
  15   5  12     4060.80     3458.55    792.07 o 
  17   5  12       30.00     -667.87    587.85 o 
  19   5  12     1158.19      352.15    582.60 o 
  21   5  12     2049.73      650.54    653.36 o 
  23   5  12     2272.77     2037.87    688.31 o 
  25   5  12      372.40     1055.20    899.86 o 
  27   5  12      369.52     1765.08    770.79 o 
   0   6  12    36222.09    36411.88   1716.56 o 
   2   6  12    27874.69    26452.27   1225.59 o 
   4   6  12    20350.03    20899.79   1550.32 o 
   6   6  12    29455.09    30594.24   1170.28 o 
   8   6  12    22477.73    21858.68   1050.87 o 
  10   6  12    35887.74    33769.15   1243.84 o 
  12   6  12    26474.70    23629.57   1522.49 o 
  14   6  12    13843.58    13533.28   1047.79 o 
  16   6  12    13971.91    13967.65   1049.29 o 
  18   6  12    17538.89    16773.38   1115.34 o 
  20   6  12    10897.28     9054.93    949.00 o 
  22   6  12    17523.23    16362.53   1344.33 o 
  24   6  12    17057.24    18437.51   2197.98 o 
  26   6  12    14218.65    11173.72   1368.38 o 
   1   7  12    27324.13    26930.07   1144.44 o 
   3   7  12    13255.32    12368.94    991.77 o 
   5   7  12    27640.67    26093.75   1167.55 o 
   7   7  12     3436.25     4095.06    665.84 o 
   9   7  12    23825.52    24329.00   1666.93 o 
  11   7  12     3736.75     2480.03    716.33 o 
  13   7  12    26527.90    23653.22   1615.79 o 
  15   7  12     4547.42     5871.53   1103.17 o 
  17   7  12     9237.67     8753.74    960.04 o 
  19   7  12    10293.96     8781.81   1087.32 o 
  21   7  12     1199.54     1319.48    817.89 o 
  23   7  12    10568.43    10588.48   1416.92 o 
   0   8  12       85.50      214.62    750.47 o 
   2   8  12     6489.98     5798.63    721.30 o 
   4   8  12    26413.89    25929.90   1320.74 o 
   6   8  12     4630.53     4561.75    684.23 o 
   8   8  12     1920.98     2183.70    694.03 o 
  10   8  12    10182.69     8788.16    956.86 o 
  12   8  12     7279.82     7982.64    940.69 o 
  14   8  12       85.69      817.53    680.67 o 
  16   8  12     4750.66     2688.73    782.20 o 
  18   8  12    10298.06    11783.88   1238.55 o 
  20   8  12     2585.76     2733.63    921.17 o 
   1   9  12      345.56     -271.55    554.93 o 
   3   9  12      115.97     -167.85    649.74 o 
   5   9  12      900.03      436.13    656.54 o 
   7   9  12      309.12     1762.31    653.69 o 
   9   9  12     1523.12     1147.44    729.20 o 
  11   9  12      160.21      946.59    722.55 o 
  13   9  12      240.32     1276.74    775.90 o 
  15   9  12        1.47     -419.80   1262.05 o 
  17   9  12       88.25      795.52   1020.16 o 
   0  10  12     3951.57     2936.72   1505.72 o 
   2  10  12     3633.83     2580.24    718.97 o 
   4  10  12     2691.18     3107.85    809.57 o 
   6  10  12      848.87      614.00    714.82 o 
   8  10  12     1408.40     2045.05    751.38 o 
  10  10  12     2251.49     2663.45    970.26 o 
  12  10  12     2967.98     4301.63   1020.68 o 
   1  11  12     3772.87     3649.11    823.29 o 
   1   1  13     7194.85     4726.28    744.43 o 
   3   1  13     1938.29     2346.70    533.30 o 
   5   1  13     9523.27     8647.72    650.79 o 
   7   1  13        0.95       48.42    421.02 o 
   9   1  13    10633.69     9773.12   1063.03 o 
  11   1  13      172.03      645.57    487.72 o 
  13   1  13     6809.79     6887.98    674.46 o 
  15   1  13      772.43      635.57    460.56 o 
  17   1  13     5499.39     4963.32    743.60 o 
  19   1  13      421.91      369.11    616.78 o 
  21   1  13      400.84      904.25    630.36 o 
  23   1  13      517.39     1047.97    544.60 o 
  25   1  13      222.00      -79.83    557.98 o 
  27   1  13     1747.03      822.12    597.74 o 
  29   1  13      446.95      335.25    578.32 o 
   0   2  13   117207.52   123470.38   6331.68 o 
   2   2  13    27623.53    27312.20   1285.71 o 
   4   2  13     1644.64     2367.61    517.73 o 
   6   2  13    82344.97    82545.42   1909.83 o 
   8   2  13    91956.24    92936.82   2101.76 o 
  10   2  13     6298.78     7526.88    696.18 o 
  12   2  13     9094.62     7932.44    688.86 o 
  14   2  13    75988.19    74221.29   1696.92 o 
  16   2  13    25695.07    23323.39   1076.10 o 
  18   2  13      563.24      444.59    544.00 o 
  20   2  13    15719.98    13635.84   1066.02 o 
  22   2  13    37765.42    38294.91   1531.12 o 
  24   2  13     4278.56     5162.80   1282.83 o 
  26   2  13     6920.11     5363.80    902.34 o 
  28   2  13    28304.78    28537.00   1320.68 o 
   1   3  13     2749.64     2763.07    677.87 o 
   3   3  13      685.71      939.56    491.83 o 
   5   3  13     2942.13     2112.05    483.08 o 
   7   3  13      173.03       34.38    458.90 o 
   9   3  13     5275.03     5772.10    635.55 o 
  11   3  13      342.45      446.73    516.86 o 
  13   3  13     8202.88     7722.10    712.30 o 
  15   3  13     2757.69     2432.29    652.54 o 
  17   3  13      231.02       -8.06    590.62 o 
  19   3  13       51.28      645.32    573.57 o 
  21   3  13      617.79      863.85    658.40 o 
  23   3  13     2324.31     2682.01    757.38 o 
  25   3  13     1269.12     1135.25    658.85 o 
  27   3  13      116.48      601.28    697.78 o 
   0   4  13    37813.13    38693.15   2167.48 o 
   2   4  13     7543.71     8321.13    769.98 o 
   4   4  13     2715.45     3586.02    591.03 o 
   6   4  13    23122.31    23274.59   1073.95 o 
   8   4  13    41879.82    42346.32   1317.11 o 
  10   4  13    15703.88    13828.23   1253.67 o 
  12   4  13    13098.13    12438.74    837.94 o 
  14   4  13    23275.25    21582.94   1757.07 o 
  16   4  13    20254.13    16851.02   1115.12 o 
  18   4  13     2422.00     1507.57    648.10 o 
  20   4  13    11565.59    11554.11   1083.22 o 
  22   4  13    20324.33    20962.22   1758.20 o 
  24   4  13     6075.75     5404.26    923.90 o 
  26   4  13     3960.79     4337.64    829.14 o 
   1   5  13     2050.20     2237.52    888.18 o 
   3   5  13      688.44     1162.22    547.83 o 
   5   5  13     3500.14     3307.58    623.94 o 
   7   5  13        0.42      597.02    513.73 o 
   9   5  13     5052.39     6111.22    698.56 o 
  11   5  13      176.42      491.14    520.88 o 
  13   5  13     6052.08     5064.76    764.29 o 
  15   5  13      888.12      958.76    644.06 o 
  17   5  13     3410.11     4070.80    738.13 o 
  19   5  13     3513.58     3340.72    750.50 o 
  21   5  13     2850.66     4416.08    939.60 o 
  23   5  13     3594.89     4292.46    978.98 o 
  25   5  13      362.35     2341.66    963.07 o 
   0   6  13    18689.73    19041.99   1808.65 o 
   2   6  13       16.53      606.07    559.38 o 
   4   6  13     8119.28     8526.95    842.81 o 
   6   6  13     2114.92     1418.58    604.99 o 
   8   6  13     8981.40     7607.54    760.65 o 
  10   6  13     5648.26     4744.71    686.77 o 
  12   6  13     3481.84     2646.53    892.06 o 
  14   6  13     3702.45     4017.68    820.28 o 
  16   6  13      166.52     -375.93    612.53 o 
  18   6  13     9771.76     9512.79    985.18 o 
  20   6  13      384.70     1432.22    695.39 o 
  22   6  13     1663.95     1845.72    896.59 o 
   1   7  13      689.86     1949.97    714.53 o 
   3   7  13      275.26     -284.23    558.95 o 
   5   7  13     8639.63     8780.31    892.34 o 
   7   7  13     1993.41     2299.05    669.50 o 
   9   7  13      189.61     1022.72    633.14 o 
  11   7  13      903.77     2243.80    942.98 o 
  13   7  13      553.62      405.68    725.73 o 
  15   7  13     3590.34     4069.95    822.29 o 
  17   7  13     2436.49     2413.69    769.80 o 
  19   7  13      832.60     1039.49    735.37 o 
  21   7  13      387.53     1283.24    839.09 o 
   0   8  13    47120.32    46154.60   2678.71 o 
   2   8  13     5336.73     6073.45    853.35 o 
   4   8  13       86.46      149.35    602.70 o 
   6   8  13    27580.11    25489.44   1342.35 o 
   8   8  13    33937.81    32558.99   2450.05 o 
  10   8  13      658.96      686.94    970.69 o 
  12   8  13     2866.94     3283.11    795.20 o 
  14   8  13    31182.76    30114.77   1538.19 o 
  16   8  13    12223.24    11416.12   1509.82 o 
  18   8  13      370.13     1859.88    875.25 o 
   1   9  13      348.09      301.50    777.07 o 
   3   9  13      143.03      872.64    689.53 o 
   5   9  13     5841.14     4894.80    853.65 o 
   7   9  13      150.20     1198.70    822.69 o 
   9   9  13     1333.34     3681.93    826.74 o 
  11   9  13      956.63     1587.05    753.31 o 
  13   9  13     2221.64     1393.05    775.34 o 
   0  10  13     4093.56     3926.68   1347.24 o 
   2  10  13    10208.49    10609.80   1092.95 o 
   4  10  13    13623.28    11570.11   1094.96 o 
   6  10  13     8538.66     5939.26   1026.63 o 
   0   0  14     4070.53     4080.47   1504.30 o 
   2   0  14    42149.53    38883.90   2173.93 o 
   4   0  14    87432.83    99216.09   3978.27 o 
   6   0  14     7949.77     7220.12   1348.36 o 
   8   0  14     6507.91     6207.87    881.59 o 
  10   0  14    95489.84    97442.79   3650.33 o 
  12   0  14    60028.50    62428.27   2396.08 o 
  14   0  14     1173.33     1648.82    793.65 o 
  16   0  14    31372.54    28081.71   2249.37 o 
  18   0  14    99317.38    90709.16   6329.06 o 
  20   0  14    15910.86    12915.71   1284.46 o 
  22   0  14     2863.72     3371.33    954.51 o 
  24   0  14    39119.83    37104.45   2602.46 o 
  26   0  14    31039.85    32325.41   2036.75 o 
   1   1  14     5621.38     5643.59    794.33 o 
   3   1  14     6152.92     4646.96    753.49 o 
   5   1  14     4358.54     3424.37    702.79 o 
   7   1  14      443.60      -25.17    438.69 o 
   9   1  14     1888.81     1450.84    509.87 o 
  11   1  14        7.83      438.88    509.73 o 
  13   1  14     4760.36     4071.52    624.23 o 
  15   1  14        2.43      712.06    518.00 o 
  17   1  14      225.84     1147.62    648.56 o 
  19   1  14      185.58      455.58    585.06 o 
  21   1  14      111.26      568.47    649.78 o 
  23   1  14     6459.78     4189.72    724.38 o 
  25   1  14      587.22      732.89    635.07 o 
   0   2  14      621.12     1094.39    816.72 o 
   2   2  14     4734.01     4620.47    745.51 o 
   4   2  14    10433.19     8402.32    899.70 o 
   6   2  14     7036.67     7025.91    726.62 o 
   8   2  14     7947.13     7594.41    695.47 o 
  10   2  14     8608.97     8655.91    749.24 o 
  12   2  14      976.59      497.76    550.10 o 
  14   2  14     2332.88     1975.92    669.28 o 
  16   2  14    14743.49    11275.17    970.20 o 
  18   2  14     7042.60     6763.90    979.91 o 
  20   2  14      631.89     1612.94    662.51 o 
  22   2  14     2061.55     2848.06    827.16 o 
  24   2  14     3740.03     2722.53    779.61 o 
   1   3  14     5629.17     6445.08    861.52 o 
   3   3  14     1077.11     1865.57    654.91 o 
   5   3  14     7951.08     5954.83    839.38 o 
   7   3  14      472.45      649.78    525.91 o 
   9   3  14     1303.27     3359.18    591.55 o 
  11   3  14     2810.22     2199.72    557.74 o 
  13   3  14     2036.52     1641.00    659.47 o 
  15   3  14     2500.84      967.76    652.38 o 
  17   3  14     1552.89     1883.02    667.10 o 
  19   3  14     2472.22     3551.07    913.81 o 
  21   3  14        0.93      679.55    809.16 o 
  23   3  14     3969.99     2753.74    938.74 o 
  25   3  14      391.16     1859.51    751.45 o 
   0   4  14     1616.40     2241.44    996.53 o 
   2   4  14     9421.54     7863.52    919.33 o 
   4   4  14    35502.40    36311.66   1537.72 o 
   6   4  14      873.75     1390.87    559.90 o 
   8   4  14       24.27      121.94    562.88 o 
  10   4  14    16819.28    14981.31    925.24 o 
  12   4  14     9712.46    10488.66    939.93 o 
  14   4  14        4.30       14.32    707.74 o 
  16   4  14    10757.63     9136.73    927.59 o 
  18   4  14    34797.75    34362.31   1535.80 o 
  20   4  14     2570.37     4214.16    939.15 o 
  22   4  14       64.43      703.62    976.69 o 
   1   5  14        8.23      643.42    666.62 o 
   3   5  14      500.05     -460.43    615.16 o 
   5   5  14      189.33     -258.09    555.34 o 
   7   5  14      122.77     -467.14    562.01 o 
   9   5  14      349.55      589.91    556.49 o 
  11   5  14      220.77      388.33    626.14 o 
  13   5  14      701.51      113.64    615.72 o 
  15   5  14      211.94     -933.49    622.32 o 
  17   5  14       51.88      869.11    708.35 o 
  19   5  14       14.62     1297.91    691.94 o 
  21   5  14      131.19      590.04    822.19 o 
   0   6  14    16128.19    13055.14   3114.74 o 
   2   6  14    27534.98    25555.82   1460.28 o 
   4   6  14    30654.74    27263.46   1497.04 o 
   6   6  14     9582.69    10580.20    936.05 o 
   8   6  14     6916.09     5481.19    778.44 o 
  10   6  14    21672.22    19641.74   1238.23 o 
  12   6  14    13750.00    14507.47   1518.36 o 
  14   6  14     5711.37     5410.81    860.40 o 
  16   6  14    17325.25    12046.82   1829.07 o 
  18   6  14    25284.22    21855.53   1637.82 o 
  20   6  14    10547.32     7910.36   1013.44 o 
   1   7  14     2491.45     3476.85   1026.62 o 
   3   7  14        3.46     -364.53    693.66 o 
   5   7  14     6718.89     5626.50    804.75 o 
   7   7  14      129.63      906.96    651.34 o 
   9   7  14     7320.80     5996.26   1105.21 o 
  11   7  14     1240.48      481.43    698.36 o 
  13   7  14     3113.28     2250.50    768.73 o 
  15   7  14     1681.44     1387.32    932.03 o 
  17   7  14     1408.09     1031.00    843.40 o 
   0   8  14    55354.34    46144.84   5369.87 o 
   2   8  14     7447.94     7063.58   1204.62 o 
   4   8  14      591.87     2008.71    816.74 o 
   6   8  14    11156.49    10152.88   1275.23 o 
   8   8  14    17113.88    16810.76   2646.75 o 
  10   8  14       22.44      359.69    776.12 o 
  12   8  14      638.16     2052.96    820.98 o 
   1   9  14     1237.14     1301.77    836.29 o 
   3   9  14     2701.60      368.56    789.03 o 
   5   9  14       63.40       79.50    711.88 o 
   1   1  15     7532.30     6294.75    835.16 o 
   3   1  15     3783.56     3350.24    761.70 o 
   5   1  15    11259.45    10961.08   1361.01 o 
   7   1  15      551.42      833.17    642.87 o 
   9   1  15     5760.56     5128.33    834.95 o 
  11   1  15     5605.39     4373.43    637.89 o 
  13   1  15    14880.71    14387.96    916.49 o 
  15   1  15     1877.50     1654.12    691.41 o 
  17   1  15     1527.69     1692.93    837.49 o 
  19   1  15     4653.36     3419.34    964.38 o 
  21   1  15       83.71      652.72    664.57 o 
  23   1  15     6555.83     6225.30    819.42 o 
   0   2  15    16303.55    15085.54   1592.18 o 
   2   2  15    20768.42    20171.85   1563.01 o 
   4   2  15    20742.38    18904.50   1245.92 o 
   6   2  15    10193.93    10607.35   2154.99 o 
   8   2  15    14346.27    13459.47   1101.84 o 
  10   2  15    24521.06    20475.24   1112.58 o 
  12   2  15    16794.28    15324.97   1549.81 o 
  14   2  15     5982.40     5446.28    794.37 o 
  16   2  15    10798.49    10324.46    990.17 o 
  18   2  15    16706.78    15663.09   1598.57 o 
  20   2  15    11496.07    10608.81   1636.77 o 
  22   2  15     8066.72     8290.61   1353.81 o 
   1   3  15     1476.46     1695.99    714.22 o 
   3   3  15       11.57     1352.03    689.08 o 
   5   3  15     8508.20     7243.47    919.92 o 
   7   3  15      315.74     -516.16    857.92 o 
   9   3  15      808.58     1020.35    584.79 o 
  11   3  15      900.41     1361.64    956.68 o 
  13   3  15      211.29      897.66    634.40 o 
  15   3  15     3808.08     2910.60    756.73 o 
  17   3  15       55.15      258.61    644.76 o 
  19   3  15     4021.86     2934.67    929.79 o 
  21   3  15      358.73      770.34    898.09 o 
   0   4  15    10514.38    12853.42   3456.74 o 
   2   4  15    21419.21    18616.26   1269.30 o 
   4   4  15    27351.23    25714.04   1915.94 o 
   6   4  15    11851.40     9747.08   1382.75 o 
   8   4  15     9210.80     7997.14    805.26 o 
  10   4  15    25460.10    23122.31   1220.44 o 
  12   4  15    15774.44    13442.24   1167.38 o 
  14   4  15     4848.96     2801.18    742.38 o 
  16   4  15    10558.12    10432.77   1001.47 o 
  18   4  15    17064.71    13063.04   1286.65 o 
  20   4  15     5930.54     6057.71   1085.02 o 
   1   5  15     5922.16     6364.37    908.13 o 
   3   5  15     1631.56     1555.33    728.43 o 
   5   5  15    11047.40    10271.07   1067.10 o 
   7   5  15      135.82      170.03    667.38 o 
   9   5  15    15539.14    13394.77   1107.81 o 
  11   5  15     1971.56     2342.84    802.16 o 
  13   5  15    22204.78    17423.53   1376.76 o 
  15   5  15      105.33      476.31    670.65 o 
  17   5  15     4313.95     4556.54    892.56 o 
   0   6  15        8.04     -192.48    954.90 o 
   2   6  15      129.27      864.39    702.09 o 
   4   6  15      986.99     1230.88    734.61 o 
   6   6  15      233.58      199.91    696.59 o 
   8   6  15       12.85     -351.10    753.99 o 
  10   6  15        1.04     1000.79    756.16 o 
  12   6  15        0.64      207.33    735.47 o 
  14   6  15      133.06      510.50    733.44 o 
   1   7  15      174.69     1381.29    815.24 o 
   3   7  15       15.36      193.17    698.83 o 
   5   7  15      525.65      448.21    760.30 o 
   7   7  15       94.23     -470.06    728.42 o 
   9   7  15      694.10     1079.85    791.83 o 
  11   7  15      280.68     1002.40    804.15 o 
   0   8  15     9187.23     6755.76   1404.94 o 
   2   8  15    12032.92     8091.32   1114.34 o 
   4   8  15    11532.08    11959.83   1637.95 o 
   0   0  16    53598.04    55609.24   3991.37 o 
   2   0  16    10838.98    11504.90   2058.58 o 
   4   0  16       79.06     1662.03   1689.06 o 
   6   0  16    35605.62    36880.40   2341.39 o 
   8   0  16    53628.89    53738.04   4187.92 o 
  10   0  16     4394.30     4258.95   1113.63 o 
  12   0  16     8157.45     9596.48   2236.79 o 
  14   0  16    56001.04    54707.66   4109.62 o 
  16   0  16    12929.52    12365.87   1824.41 o 
  18   0  16      443.06     -479.99   1166.37 o 
   1   1  16      367.75       -3.59    636.57 o 
   3   1  16       73.34     1137.29    674.61 o 
   5   1  16      349.12     1378.92    664.10 o 
   7   1  16       74.60     1425.08    670.32 o 
   9   1  16     1323.84     2223.31    746.59 o 
  11   1  16        1.80      871.08    709.27 o 
  13   1  16     2777.33     3054.21    720.20 o 
  15   1  16     2507.37     1646.29    737.07 o 
  17   1  16       50.14     1727.82    876.07 o 
  19   1  16      953.02     1308.84    913.52 o 
   0   2  16     4981.67     6029.76   1268.91 o 
   2   2  16     2558.54     1512.67    703.53 o 
   4   2  16     2725.43     3269.52    866.99 o 
   6   2  16     7314.76     6369.47    886.41 o 
   8   2  16    12088.20     9395.86    991.92 o 
  10   2  16     7788.03     5790.97    886.45 o 
  12   2  16     6828.63     6291.76    959.27 o 
  14   2  16     7512.54     7437.09    989.01 o 
  16   2  16     6733.45     5012.69   1087.15 o 
  18   2  16     2974.68     1431.83    917.47 o 
   1   3  16      878.40      706.46    666.29 o 
   3   3  16      836.44      528.41    605.05 o 
   5   3  16      483.93      813.61    699.56 o 
   7   3  16      580.36     1100.98    712.64 o 
   9   3  16      167.82      603.90    715.01 o 
  11   3  16      177.67     1263.16    711.03 o 
  13   3  16      892.51     2220.72    779.12 o 
  15   3  16      255.71      669.93    741.74 o 
  17   3  16     1255.74     1822.33    765.19 o 
   0   4  16    31139.57    25099.98   5189.04 o 
   2   4  16     3744.69     4732.01    887.57 o 
   4   4  16      381.32     1255.04    739.22 o 
   6   4  16    13069.39    12156.88   1230.89 o 
   8   4  16    17534.85    15409.29   1259.01 o 
  10   4  16      578.36     2042.78    803.51 o 
  12   4  16       41.48      519.15    728.96 o 
  14   4  16    11942.02     8769.86   1045.69 o 
   1   5  16     1148.23     -282.86    691.25 o 
   3   5  16      445.42     1236.73    737.56 o 
   5   5  16     2102.93     2387.80    795.41 o 
   7   5  16      337.88      184.44    727.38 o 
   9   5  16     1028.92     1156.20    768.41 o 
  11   5  16      301.29     -154.62    876.38 o 
  13   5  16      800.01     1104.23    802.51 o 
   0   6  16    44370.15    41059.84   2563.55 o 
   2   6  16    12700.94    12922.83   1234.00 o 
   4   6  16     3300.50     3240.23    870.10 o 
   6   6  16    29096.10    24570.91   2121.64 o 
   8   6  16    37919.24    33407.40   3014.20 o 
   1   1  17     4050.79     3466.00    788.26 o 
   3   1  17     3053.91     2620.35    796.04 o 
   5   1  17     2896.71     2173.12    771.35 o 
   7   1  17      491.34     2333.32    798.72 o 
   9   1  17     1558.81     2760.85    807.16 o 
  11   1  17      189.26     1164.09    776.08 o 
  13   1  17     3223.88     3757.99   1096.58 o 
   0   2  17      962.10     1361.05   1047.68 o 
   2   2  17    12227.95    10929.26   1090.03 o 
   4   2  17    27904.17    23690.79   1729.52 o 
   6   2  17     5713.67     4961.38    900.47 o 
   8   2  17     1559.05     1308.72    699.24 o 
  10   2  17    11140.86     9683.08   1057.83 o 
  12   2  17    10534.34     8961.00   1248.80 o 
   1   3  17     1558.78     2788.98    804.36 o 
   3   3  17      869.77     1264.71    774.79 o 
   5   3  17     2693.01     2327.29    793.94 o 
   7   3  17      545.67     1141.59    753.17 o 
   9   3  17      579.37     -426.97   1134.37 o 
  11   3  17       97.79    -1225.06    816.70 o 
   0   4  17    23236.04    15981.67   3475.09 o 
   2   4  17    22758.58    19046.93   1372.45 o 
   4   4  17    15345.42    12491.86   1154.76 o 
   6   4  17    10333.41    10016.90   1121.74 o 
   8   4  17    11890.59     8570.79   1322.05 o 
   0   0  18     3343.51     2822.52   1821.41 o 
   2   0  18    11829.17    10665.77   1538.19 o 
                                                 
